# Supplementary material for: Positive selection and comparative molecular evolution of reproductive proteins from New Zealand tree weta (Orthoptera, Hemideina)
Source: PLoS One. 2017 Nov 13;12(11):e0188147. doi: 10.1371/journal.pone.0188147 (PMC5683631; doi:10.1371/journal.pone.0188147)
Supplement: S1 Table — **Samples used for 454 sequencing. (XLSX) [file pone.0188147.s001.xlsx]

## Sheet: Sheet1
Code	Species	Locality	GPS	Collected by
WT1**	Hemideina thoracica	Little Barrier Island		Kate Lomas
WT2**	Hemideina crassidens	Eastbourne, Lower Hutt		George Gibbs
WT4	Hemideina crassidens	Eastbourne, Lower Hutt		George Gibbs
WT12	Hemideina thoracica	Auckland		Robert Hoare
WT16	Hemideina thoracica	Auckland	36º48.0024'S 174º41.4339'E	Victoria Twort, Owen Twort, George Twort
WT17	Hemideina crassidens	Karori, Wellington		Peter Richie
WT19	Hemideina crassidens	Karori, Wellington		Peter Richie
WT20	Hemideina crassidens	Karori, Wellington		Peter Richie
WT21	Hemideina thoracica	Ratapihipihi, Taranaki	39º06.2652'S 174º02.643'E	Kate Lomas
WT23	Hemideina thoracica	Ratapihipihi, Taranaki	39º06.2652'S 174º02.643'E	Kate Lomas
WT28	Hemideina crassidens	Long Island	41º06.8695'S 174º16.748'E	Luke Dunning
WT30	Hemideina crassidens	Carterton	41º03.886'S 175º36.010'E	Alice Dennis
WT31	Hemideina crassidens	Carterton	41º03.886'S 175º36.010'E	Alice Dennis
WT35	Hemideina crassidens	Porirua, Wellington	41º7.6363'S 174º50.1826'E	Robin Howarth, Kathy Howarth
WT37	Hemideina thoracica	Herekino	35º35.1658'S 173º16.2716'E	Shelley Meyers, Chrissie Painting
WT38	Hemideina thoracica	Puketi	35º12.7166'S 173º43.5666'E	Shelley Meyers, Chrissie Painting
WT39	Hemideina thoracica	Te Kao	34º40.7333'S 173º0.1333'E	Shelley Meyers, Chrissie Painting
WT41	Hemideina thoracica	Waitakere, Auckland	36º51.8822'S 174º28.518'E	Alice Dennis
WT42	Hemideina thoracica	Mission Bay, Auckland	36º51.518'S 174º50.5637'E	Paulina Giraldo Perez
WT52	Hemideina crassidens	Paengaroa	39º38.757'S 175º42.620'E	Alice Dennis
WT57	Deinacrida mahoenui	Warrenhip, Cambridge		Corrine Watts
WT58	Deinacrida fallai	Poor Knights Island
WT59	Hemideina thoracica	Auckland	36º47.8329'S 174º42.002'E	Owen Twort, Genesta Twort, Victoria Twort
WT61	Hemideina thoracica	Waitakere, Auckland	36º51.8822'S 174º28.518'E	Alice Dennis
WT62	Hemideina thoracica	Waitakere, Auckland	36º51.8822'S 174º28.518'E	Alice Dennis
WT63	Hemideina thoracica	Waitakere, Auckland	36º51.8822'S 174º28.518'E	Alice Dennis
WT64	Hemideina thoracica	New Plymouth	39º3.4899'S 174º3.4865'E	Kathy Hill
WT76	Hemideina trewicki	Cape Kidnapers		Kate Lomas
WT90	Hemideina thoracica	Radar Bush, Te Paki Rec Res	34º28.116 S, 172º45.826 E	Alice Dennis
WT91	Hemideina thoracica	Pandora Trk, Te Paki Rec Res	34º32.186 S, 172º55.209 E	Alice Dennis
WT93	Hemideina thoracica	Pandora Trk, Te Paki Rec Res	34º32.186 S, 172º55.209 E	Alice Dennis
WT99	Hemideina trewicki	Cape Kidnapers		Mike Lusk
WT100	Hemideina trewicki	Cape Kidnapers		Mike Lusk
WT101	Hemideina trewicki	Cape Kidnapers		Mike Lusk
WT102	Hemideina trewicki	Cape Kidnapers		Mike Lusk
