# Supplementary material for: Positive selection and comparative molecular evolution of reproductive proteins from New Zealand tree weta (Orthoptera, Hemideina)
Source: PLoS One. 2017 Nov 13;12(11):e0188147. doi: 10.1371/journal.pone.0188147 (PMC5683631; doi:10.1371/journal.pone.0188147)
Supplement: S3 Table — (XLSX) [file pone.0188147.s003.xlsx]

## Sheet: bidir
H .crassidens Unigene	H. thoracica Unigene	Percentage Identical Matches	E-value	Bit Score
contig01321	refmapcontig00691	57.14	5e-06	40
contig02189	contig00338	44	0.0001	33.6
contig01026	contig01743	39.06	2e-10	55.1
contig01785	refmapcontig00375	68.18	2e-10	42.8
contig01290	refmapcontig00716	89.55	1e-28	110
contig01470	refmapcontig00598	75	5e-11	37.3
contig01046	contig01786	43.18	4e-05	37.3
contig01011	refmapcontig00939	81.48	2e-26	62.9
contig01019	contig01400	74.24	2e-100	114
contig01524	refmapcontig00553	80	4e-16	51
contig01519	refmapcontig00562	80	2e-10	30.4
contig01090	refmapcontig00883	82.76	5e-49	115
contig01979	refmapcontig00256	81.58	1e-21	76.2
contig01712	refmapcontig00424	82.61	4e-12	50.6
contig01358	contig01459	97.5	1e-127	444
contig01386	refmapcontig00651	96.69	8e-116	363
contig01840	refmapcontig00342	82.61	1e-18	52.8
contig01919	refmapcontig00292	87.8	3e-49	95
contig01953	refmapcontig00267	86.11	5e-20	85.8
contig01049	contig02413	88.55	7e-82	267
contig01346	contig00213	65.38	2e-07	44.6
contig02168	refmapcontig00124	89.33	9e-51	160
contig01689	Contig_34_consensus	91.38	9e-98	242
contig01187	refmapcontig00790	84.62	1e-17	53.3
contig01432	Contig_123_consensus	88.46	5e-73	105
contig00834	refmapcontig01086	94.16	0	306
contig00638	contig00616	90.63	7e-18	77.6
contig01653	contig02289	90	9e-112	391
contig02174	refmapcontig00113	90.24	2e-37	84.5
contig00985	refmapcontig00963	90	2e-67	241
contig01314	refmapcontig00700	90.79	1e-57	174
contig01553	Contig_32_consensus	61.54	0.68	22.1
contig00825	contig01268	94.25	0	515
contig01084	refmapcontig00887	90	1e-45	89.5
contig01641	refmapcontig00474	89.47	2e-19	84
contig01195	refmapcontig00791	88.24	1e-44	76.7
contig01745	contig01195	71.97	5e-62	225
contig01407	refmapcontig00643	91.67	3e-103	111
contig01403	refmapcontig00642	87.5	2e-13	40.9
contig01859	refmapcontig00338	89.06	2e-44	137
contig01836	refmapcontig00312	90.74	1e-80	124
contig01995	refmapcontig00250	88.89	3e-14	45.1
contig01774	contig01829	95.35	7e-93	196
contig00568	refmapcontig00106	85.29	4e-15	68.9
contig01498	refmapcontig00573	91.55	2e-62	168
contig01452	Contig_96_consensus	94.02	2e-105	256
contig01350	refmapcontig00669	90.48	1e-70	188
contig02141	Contig_149_consensus	95.45	6e-73	261
contig01055	contig00028	99.13	2e-154	533
contig01918	contig02875	57.14	4e-07	43.2
contig01852	refmapcontig00321	90.48	1e-26	51.5
contig01609	refmapcontig00498	93.62	1e-57	210
contig00784	contig01355	80.18	0	627
contig01773	Contig_21_consensus	97.44	3e-105	369
contig01233	Contig_25_consensus	96.91	4e-122	214
contig01589	contig02287	97.54	5e-111	289
contig01596	refmapcontig00507	91	8e-74	215
contig01958	refmapcontig00274	91.8	1e-36	141
contig01709	refmapcontig00429	98.61	7e-98	344
contig00765	contig02801	71.08	3e-39	135
contig00982	contig01506	98.84	0	626
contig01858	refmapcontig00332	93.75	3e-39	149
contig01193	contig01740	97.69	9e-149	514
contig01865	Contig_125_consensus	95.92	2e-95	335
contig00972	contig00623	97.26	3e-46	173
contig01173	contig01654	98.02	4e-132	253
contig01164	refmapcontig00820	92.68	3e-25	104
contig02023	Contig_119_consensus	93.75	4e-72	184
contig02170	contig02888	98.96	6e-63	227
contig01149	contig01574	99.53	4e-143	495
contig01937	refmapcontig00264	97.89	6e-85	226
contig01580	Contig_105_consensus	98.29	7e-120	418
contig00405	Contig_136_consensus	99.25	2e-90	319
contig01258	refmapcontig00746	94.59	4e-42	86.8
contig01137	contig01473	100	2e-148	300
contig01483	Contig_8_consensus	99.46	5e-132	458
contig01323	refmapcontig00692	94.37	2e-71	171
contig01299	contig01601	97.5	5e-136	380
contig00590	refmapcontig00084	100	1e-51	189
contig01029	contig01441	98.57	4e-164	336
contig00718	contig01470	97.84	2e-95	336
contig00793	refmapcontig01123	97.95	0	366
contig01351	refmapcontig00670	93.83	4e-64	187
contig01707	contig02288	95.77	9e-89	162
contig01722	contig01433	99.28	2e-101	321
contig02191	refmapcontig00082	94.74	4e-51	188
contig01500	Contig_101_consensus	100	1e-127	444
contig00865	Contig_32_consensus	99.24	8e-172	313
contig01243	refmapcontig00754	94.23	1e-74	123
contig00998	refmapcontig00953	96.55	3e-162	559
contig01583	Contig_102_consensus	98.73	2e-118	396
contig01919	refmapcontig00292	87.8	3e-49	95
contig00405	Contig_136_consensus	99.25	2e-90	319
contig00816	refmapcontig01100	99.05	0	253
contig02032	refmapcontig00215	95	4e-35	59.3
contig01784	Contig_122_consensus	97.14	2e-92	253
contig02012	refmapcontig00240	94.29	1e-26	85.8
contig00992	refmapcontig00958	97.6	9e-164	398
contig00869	refmapcontig01061	92.86	3e-123	330
contig01072	contig01619	88.42	2e-112	357
contig01072	contig01619	88.42	2e-112	357
contig01357	refmapcontig00672	93.81	8e-97	242
contig01125	refmapcontig00852	93.33	6e-89	101
contig01208	refmapcontig00778	90.2	7e-89	106
contig01687	refmapcontig00443	92	2e-43	109
contig01140	refmapcontig00837	92.86	3e-65	218
contig02121	contig01817	86.96	4e-49	90.9
contig01326	refmapcontig00689	94.92	4e-55	145
contig00958	Contig_42_consensus	89.02	1e-136	340
contig01857	contig02151	63.33	6e-13	50.6
contig00569	refmapcontig00074	93.33	3e-31	79.4
contig00996	contig00608	76.19	1e-06	42.3
contig02123	contig02311	80	3e-06	39.6
