# Supplementary material for: Positive selection and comparative molecular evolution of reproductive proteins from New Zealand tree weta (Orthoptera, Hemideina)
Source: PLoS One. 2017 Nov 13;12(11):e0188147. doi: 10.1371/journal.pone.0188147 (PMC5683631; doi:10.1371/journal.pone.0188147)
Supplement: S4 Table — (XLSX) [file pone.0188147.s004.xlsx]

## Sheet: Hemideina thoracica (WT1)
Contig	Blast hit	GO IDs	GO Names	Enzyme Codes	Enzyme Names	Cellular Location	TM Helix	Signal Peptide
Contig_14_consensus	aminopeptidase N isoform X2	F:GO:0008270; P:GO:0006508; F:GO:0004177; F:GO:0008237	F:zinc ion binding; P:proteolysis; F:aminopeptidase activity; F:metallopeptidase activity			Extracellular (Secreted)
Contig_53_consensus	Hemolymph lipopolysaccharide-binding	F:GO:0030246	F:carbohydrate binding			Membrane bound Extracellular (Secreted)
contig00037	---NA---					Membrane bound Extracellular (Secreted)
contig00069	---NA---					Extracellular (Secreted)
contig00235	---NA---					Extracellular (Secreted)	Y
contig00301	---NA---					Membrane bound Extracellular (Secreted)
contig00303	---NA---					Membrane bound Extracellular (Secreted)		Y
contig00329	---NA---					Membrane bound Extracellular (Secreted)	Y
contig00346	---NA---					Plasma Membrane		Y
contig00355	---NA---					Membrane bound Extracellular (Secreted)
contig00357	---NA---					Membrane bound Extracellular (Secreted)	Y
contig00358	---NA---					Plasma Membrane
contig00361	---NA---					Membrane bound Extracellular (Secreted)
contig00362	phospholipase A1 1-like	C:GO:0005576; F:GO:0052689	C:extracellular region; F:carboxylic ester hydrolase activity			Membrane bound Extracellular (Secreted)		Y
contig00376	---NA---					Extracellular (Secreted)	Y
contig00378	---NA---					Extracellular (Secreted)
contig00401	---NA---					Membrane bound Extracellular (Secreted)
contig00402	---NA---					Membrane bound Extracellular (Secreted)
contig00423	---NA---					Membrane bound Extracellular (Secreted)
contig00427	---NA---					Extracellular (Secreted)
contig00433	---NA---					Membrane bound Extracellular (Secreted)
contig00434	---NA---					Plasma Membrane
contig00437	---NA---					Membrane bound Extracellular (Secreted)
contig00439	---NA---					Plasma Membrane
contig00444	---NA---					Membrane bound Extracellular (Secreted)
contig00463	---NA---					Plasma Membrane	Y
contig00471	---NA---					Extracellular (Secreted)
contig00473	---NA---					Membrane bound Extracellular (Secreted)
contig00475	---NA---					Extracellular (Secreted)
contig00476	Tubulin alpha chain	F:GO:0005525; C:GO:0005737; F:GO:0003924; F:GO:0005200; C:GO:0005874; P:GO:0007017	F:GTP binding; C:cytoplasm; F:GTPase activity; F:structural constituent of cytoskeleton; C:microtubule; P:microtubule-based process	EC:3.6.1.15	Nucleoside-triphosphate phosphatase	Extracellular (Secreted)
contig00490	---NA---					Membrane bound Extracellular (Secreted)
contig00495	---NA---					Extracellular (Secreted)
contig00505	---NA---					Extracellular (Secreted)
contig00520	---NA---					Extracellular (Secreted)
contig00522	---NA---					Membrane bound Extracellular (Secreted)
contig00528	---NA---					Membrane bound Extracellular (Secreted)
contig00537	---NA---					Membrane bound Extracellular (Secreted)	Y
contig00538	---NA---					Membrane bound Extracellular (Secreted)		Y
contig00542	---NA---					Extracellular (Secreted)
contig00546	---NA---					Extracellular (Secreted)
contig00548	---NA---					Membrane bound Extracellular (Secreted)
contig00554	---NA---					Extracellular (Secreted)
contig00566	---NA---					Membrane bound Extracellular (Secreted)
contig00569	---NA---					Membrane bound Extracellular (Secreted)		Y
contig00586	---NA---					Plasma Membrane
contig00600	---NA---					Membrane bound Extracellular (Secreted)
contig00607	---NA---					Extracellular (Secreted)
contig00608	---NA---					Extracellular (Secreted)
contig00626	---NA---					Extracellular (Secreted)
contig00629	---NA---					Membrane bound Extracellular (Secreted)	Y
contig00631	---NA---					Extracellular (Secreted)	Y
contig00634	---NA---					Membrane bound Extracellular (Secreted)
contig00639	---NA---					Membrane bound Extracellular (Secreted)	Y
contig00640	---NA---					Membrane bound Extracellular (Secreted)
contig00647	---NA---					Extracellular (Secreted)
contig00654	---NA---					Extracellular (Secreted)	Y
contig00655	uncharacterized protein LOC105691159					Membrane bound Extracellular (Secreted)
contig00657	---NA---					Membrane bound Extracellular (Secreted)
contig00660	---NA---					Plasma Membrane	Y
contig00661	---NA---					Extracellular (Secreted)	Y
contig00668	---NA---					Extracellular (Secreted)
contig00674	---NA---					Extracellular (Secreted)
contig00678	---NA---					Plasma Membrane
contig00679	---NA---					Membrane bound Extracellular (Secreted)
contig00695	---NA---					Extracellular (Secreted)
contig00702	dynein regulatory complex 1 isoform X1					Membrane bound Extracellular (Secreted)
contig00703	hypothetical protein L798_13724					Extracellular (Secreted)
contig00712	MYCBP-associated -like					Extracellular (Secreted)
contig00713	---NA---					Extracellular (Secreted)
contig00718	hypothetical protein g.1990, partial					Extracellular (Secreted)
contig00723	---NA---					Membrane bound Extracellular (Secreted)
contig00724	---NA---					Membrane bound Extracellular (Secreted)	Y
contig00734	---NA---					Extracellular (Secreted)	Y
contig00735	---NA---					Membrane bound Extracellular (Secreted)
contig00742	pre-mRNA-splicing factor 38B isoform X1					Extracellular (Secreted)
contig00760	---NA---					Membrane bound Extracellular (Secreted)	Y
contig00775	---NA---					Membrane bound Extracellular (Secreted)
contig00776	---NA---					Membrane bound Extracellular (Secreted)
contig00781	inorganic phosphate cotransporter	P:GO:0055085; C:GO:0016020; C:GO:0016021	P:transmembrane transport; C:membrane; C:integral component of membrane			Extracellular (Secreted)	Y
contig00785	endonuclease-reverse transcriptase	P:GO:0090305; F:GO:0003964; F:GO:0004519; P:GO:0006278	P:nucleic acid phosphodiester bond hydrolysis; F:RNA-directed DNA polymerase activity; F:endonuclease activity; P:RNA-dependent DNA biosynthetic process	EC:2.7.7.49	RNA-directed DNA polymerase	Plasma Membrane
contig00786	Ankyrin repeat and MYND domain-containing 2	F:GO:0046872	F:metal ion binding			Plasma Membrane
contig00787	ankyrin repeat and MYND domain-containing 2					Membrane bound Extracellular (Secreted)
contig00789	---NA---					Extracellular (Secreted)
contig00790	---NA---					Extracellular (Secreted)
contig00793	---NA---					Membrane bound Extracellular (Secreted)
contig00801	PREDICTED: uncharacterized protein LOC108743388, partial					Membrane bound Extracellular (Secreted)
contig00810	---NA---					Extracellular (Secreted)
contig00817	---NA---					Membrane bound Extracellular (Secreted)
contig00824	---NA---					Extracellular (Secreted)
contig00832	---NA---					Extracellular (Secreted)
contig00833	---NA---					Extracellular (Secreted)
contig00834	---NA---					Extracellular (Secreted)
contig00835	---NA---					Membrane bound Extracellular (Secreted)
contig00836	---NA---					Extracellular (Secreted)
contig00838	---NA---					Extracellular (Secreted)
contig00840	---NA---					Extracellular (Secreted)
contig00841	---NA---					Plasma Membrane
contig00856	TPA_inf: HDC14118					Membrane bound Extracellular (Secreted)
contig00861	thioredoxin 2	C:GO:0005623; F:GO:0015035; P:GO:0006662; P:GO:0045454; P:GO:0055114	C:cell; F:protein disulfide oxidoreductase activity; P:glycerol ether metabolic process; P:cell redox homeostasis; P:oxidation-reduction process			Membrane bound Extracellular (Secreted)
contig00863	thioredoxin 2	P:GO:0044710	P:single-organism metabolic process			Membrane bound Extracellular (Secreted)
contig00868	PREDICTED: uncharacterized protein LOC105695426					Membrane bound Extracellular (Secreted)
contig00869	---NA---					Extracellular (Secreted)
contig00870	---NA---					Membrane bound Extracellular (Secreted)
contig00871	---NA---					Membrane bound Extracellular (Secreted)
contig00872	---NA---					Extracellular (Secreted)
contig00875	---NA---					Membrane bound Extracellular (Secreted)
contig00879	---NA---					Plasma Membrane
contig00881	---NA---					Membrane bound Extracellular (Secreted)
contig00884	---NA---					Membrane bound Extracellular (Secreted)
contig00885	---NA---					Extracellular (Secreted)
contig00886	---NA---					Extracellular (Secreted)		Y
contig00889	---NA---					Extracellular (Secreted)
contig00910	---NA---					Extracellular (Secreted)
contig00911	---NA---					Extracellular (Secreted)
contig00912	---NA---					Membrane bound Extracellular (Secreted)	Y
contig00913	---NA---					Membrane bound Extracellular (Secreted)	Y
contig00915	---NA---					Membrane bound Extracellular (Secreted)
contig00916	---NA---					Membrane bound Extracellular (Secreted)	Y
contig00917	---NA---					Extracellular (Secreted)	Y
contig00919	---NA---					Extracellular (Secreted)
contig00920	---NA---					Extracellular (Secreted)
contig00931	---NA---					Membrane bound Extracellular (Secreted)
contig00932	---NA---					Extracellular (Secreted)
contig00934	---NA---					Plasma Membrane	Y
contig00936	probable serine threonine- kinase DDB_G0282963 isoform X2	F:GO:0003676; F:GO:0046872	F:nucleic acid binding; F:metal ion binding			Plasma Membrane
contig00939	---NA---					Membrane bound Extracellular (Secreted)
contig00940	---NA---					Extracellular (Secreted)
contig00957	---NA---					Extracellular (Secreted)
contig00958	---NA---					Membrane bound Extracellular (Secreted)
contig00963	---NA---					Plasma Membrane
contig00964	---NA---					Extracellular (Secreted)
contig00969	---NA---					Extracellular (Secreted)
contig00976	---NA---					Extracellular (Secreted)	Y	Y
contig00982	---NA---					Extracellular (Secreted)
contig00990	---NA---					Membrane bound Extracellular (Secreted)	Y
contig00993	cilia- and flagella-associated 20	P:GO:0018095; C:GO:0070062; P:GO:0060271; C:GO:0005814; C:GO:0036064; P:GO:0060296; P:GO:2000253; C:GO:0005654; P:GO:2000147	P:protein polyglutamylation; C:extracellular exosome; P:cilium morphogenesis; C:centriole; C:ciliary basal body; P:regulation of cilium beat frequency involved in ciliary motility; P:positive regulation of feeding behavior; C:nucleoplasm; P:positive regulation of cell motility			Plasma Membrane
contig00994	cilia- and flagella-associated 20-like					Extracellular (Secreted)
contig00996	---NA---					Extracellular (Secreted)
contig01000	---NA---					Membrane bound Extracellular (Secreted)
contig01003	soma ferritin-like	P:GO:0006879; C:GO:0005623; F:GO:0008199; F:GO:0016491; F:GO:0046872; P:GO:0006826; P:GO:0055114; F:GO:0004322	P:cellular iron ion homeostasis; C:cell; F:ferric iron binding; F:oxidoreductase activity; F:metal ion binding; P:iron ion transport; P:oxidation-reduction process; F:ferroxidase activity			Membrane bound Extracellular (Secreted)
contig01005	---NA---					Membrane bound Extracellular (Secreted)
contig01010	---NA---					Membrane bound Extracellular (Secreted)
contig01012	---NA---					Extracellular (Secreted)
contig01015	---NA---					Extracellular (Secreted)
contig01016	---NA---					Membrane bound Extracellular (Secreted)
contig01020	---NA---					Membrane bound Extracellular (Secreted)
contig01021	---NA---					Extracellular (Secreted)
contig01027	---NA---					Membrane bound Extracellular (Secreted)
contig01029	hypothetical protein KGM_09858					Extracellular (Secreted)
contig01030	---NA---					Extracellular (Secreted)
contig01035	---NA---					Extracellular (Secreted)
contig01042	---NA---					Membrane bound Extracellular (Secreted)	Y
contig01043	---NA---					Membrane bound Extracellular (Secreted)
contig01045	mariner transposase					Extracellular (Secreted)
contig01055	---NA---					Extracellular (Secreted)
contig01056	---NA---					Extracellular (Secreted)
contig01059	---NA---					Extracellular (Secreted)
contig01063	---NA---					Membrane bound Extracellular (Secreted)
contig01064	---NA---					Membrane bound Extracellular (Secreted)	Y
contig01071	---NA---					Extracellular (Secreted)
contig01076	---NA---					Plasma Membrane	Y
contig01089	---NA---					Extracellular (Secreted)	Y	Y
contig01090	---NA---					Membrane bound Extracellular (Secreted)	Y
contig01093	---NA---					Extracellular (Secreted)	Y
contig01097	---NA---					Extracellular (Secreted)
contig01098	---NA---					Plasma Membrane
contig01105	---NA---					Plasma Membrane	Y
contig01113	---NA---					Membrane bound Extracellular (Secreted)
contig01117	---NA---					Extracellular (Secreted)
contig01120	---NA---					Membrane bound Extracellular (Secreted)
contig01122	---NA---					Membrane bound Extracellular (Secreted)	Y
contig01152	---NA---					Extracellular (Secreted)
contig01169	---NA---					Extracellular (Secreted)
contig01217	dynein heavy chain axonemal	F:GO:0000166; F:GO:0016887; F:GO:0005524; F:GO:0003777; C:GO:0030286; P:GO:0007018	F:nucleotide binding; F:ATPase activity; F:ATP binding; F:microtubule motor activity; C:dynein complex; P:microtubule-based movement			Membrane bound Extracellular (Secreted)
contig01235	---NA---					Membrane bound Extracellular (Secreted)
contig01237	putative secreted protein, partial	C:GO:0016020	C:membrane			Membrane bound Extracellular (Secreted)	Y
contig01239	isoform A					Membrane bound Extracellular (Secreted)
contig01243	---NA---					Membrane bound Extracellular (Secreted)
contig01263	Glutathione S-transferase	F:GO:0016740	F:transferase activity			Membrane bound Extracellular (Secreted)
contig01265	---NA---					Extracellular (Secreted)	Y
contig01273	---NA---					Membrane bound Extracellular (Secreted)	Y
contig01290	---NA---					Membrane bound Extracellular (Secreted)
contig01308	---NA---					Extracellular (Secreted)
contig01309	---NA---					Plasma Membrane
contig01318	---NA---					Membrane bound Extracellular (Secreted)
contig01320	PREDICTED: uncharacterized protein LOC105386518					Extracellular (Secreted)
contig01323	---NA---					Membrane bound Extracellular (Secreted)
contig01328	---NA---					Membrane bound Extracellular (Secreted)
contig01329	---NA---					Extracellular (Secreted)	Y
contig01330	hypothetical protein g.17670, partial					Membrane bound Extracellular (Secreted)	Y
contig01342	---NA---					Membrane bound Extracellular (Secreted)
contig01345	PREDICTED: uncharacterized protein LOC107221354					Membrane bound Extracellular (Secreted)
contig01346	---NA---					Membrane bound Extracellular (Secreted)	Y
contig01352	Nudix hydrolase 8	C:GO:0016020; C:GO:0016021	C:membrane; C:integral component of membrane			Membrane bound Extracellular (Secreted)
contig01361	---NA---					Membrane bound Extracellular (Secreted)
contig01377	---NA---					Membrane bound Extracellular (Secreted)
contig01379	---NA---					Membrane bound Extracellular (Secreted)
contig01384	hypothetical protein L798_11924					Membrane bound Extracellular (Secreted)
contig01386	splicing regulator RBM11	F:GO:0097159; F:GO:1901363	F:organic cyclic compound binding; F:heterocyclic compound binding			Extracellular (Secreted)
contig01389	phosphatidylinositol 4-phosphate 5-kinase 1-like					Membrane bound Extracellular (Secreted)
contig01416	---NA---					Extracellular (Secreted)
contig01423	triosephosphate isomerase					Membrane bound Extracellular (Secreted)
contig01432	---NA---					Membrane bound Extracellular (Secreted)
contig01440	---NA---					Membrane bound Extracellular (Secreted)	Y	Y
contig01442	---NA---					Membrane bound Extracellular (Secreted)
contig01448	---NA---					Membrane bound Extracellular (Secreted)
contig01458	PREDICTED: uncharacterized protein K02A2.6-like					Extracellular (Secreted)
contig01464	---NA---					Membrane bound Extracellular (Secreted)
contig01480	---NA---					Membrane bound Extracellular (Secreted)
contig01482	---NA---					Extracellular (Secreted)
contig01483	---NA---					Membrane bound Extracellular (Secreted)
contig01508	---NA---					Membrane bound Extracellular (Secreted)
contig01516	TPA_inf: TEPP					Membrane bound Extracellular (Secreted)
contig01519	---NA---					Extracellular (Secreted)
contig01533	---NA---					Membrane bound Extracellular (Secreted)
contig01534	---NA---					Membrane bound Extracellular (Secreted)
contig01540	---NA---					Membrane bound Extracellular (Secreted)
contig01549	---NA---					Membrane bound Extracellular (Secreted)
contig01553	hypothetical protein SINV_08129, partial					Membrane bound Extracellular (Secreted)		Y
contig01554	---NA---					Extracellular (Secreted)
contig01564	---NA---					Membrane bound Extracellular (Secreted)
contig01566	hypothetical protein L798_14792, partial					Membrane bound Extracellular (Secreted)
contig01571	hypothetical protein g.32088					Membrane bound Extracellular (Secreted)
contig01575	gtp-binding adp-ribosylation factor arl1	F:GO:0000166	F:nucleotide binding			Membrane bound Extracellular (Secreted)
contig01589	---NA---					Membrane bound Extracellular (Secreted)	Y
contig01592	---NA---					Membrane bound Extracellular (Secreted)
contig01593	---NA---					Membrane bound Extracellular (Secreted)
contig01595	---NA---					Membrane bound Extracellular (Secreted)
contig01600	accessory gland	F:GO:0030246	F:carbohydrate binding			Membrane bound Extracellular (Secreted)		Y
contig01603	---NA---					Extracellular (Secreted)	Y
contig01612	---NA---					Membrane bound Extracellular (Secreted)
contig01624	---NA---					Membrane bound Extracellular (Secreted)
contig01632	---NA---					Extracellular (Secreted)
contig01637	UPF0602 C4orf47 homolog isoform X2					Membrane bound Extracellular (Secreted)
contig01638	---NA---					Membrane bound Extracellular (Secreted)
contig01647	---NA---					Membrane bound Extracellular (Secreted)
contig01658	---NA---					Extracellular (Secreted)
contig01662	---NA---					Membrane bound Extracellular (Secreted)	Y
contig01664	---NA---					Extracellular (Secreted)	Y
contig01666	ANTAGONIST OF LIKE HETEROCHROMATIN PROTEIN 1-like					Membrane bound Extracellular (Secreted)
contig01667	stress response nst1-like					Membrane bound Extracellular (Secreted)
contig01671	PREDICTED: uncharacterized protein LOC108559094					Membrane bound Extracellular (Secreted)
contig01672	---NA---					Membrane bound Extracellular (Secreted)
contig01675	---NA---					Extracellular (Secreted)
contig01679	---NA---					Membrane bound Extracellular (Secreted)
contig01681	succinate dehydrogenase [ubiquinone] iron-sulfur mitochondrial	C:GO:0005749; F:GO:0008177; F:GO:0046872; F:GO:0009055; P:GO:0022904; F:GO:0051538; P:GO:0006099; F:GO:0048039; F:GO:0051539; F:GO:0051537; P:GO:0006810	C:mitochondrial respiratory chain complex II, succinate dehydrogenase complex (ubiquinone); F:succinate dehydrogenase (ubiquinone) activity; F:metal ion binding; F:electron carrier activity; P:respiratory electron transport chain; F:3 iron, 4 sulfur cluster binding; P:tricarboxylic acid cycle; F:ubiquinone binding; F:4 iron, 4 sulfur cluster binding; F:2 iron, 2 sulfur cluster binding; P:transport	EC:1.3.99.1; EC:1.3.5.1	Succinate dehydrogenase (quinone)	Membrane bound Extracellular (Secreted)
contig01685	---NA---					Membrane bound Extracellular (Secreted)	Y
contig01688	---NA---					Extracellular (Secreted)
contig01696	---NA---					Membrane bound Extracellular (Secreted)
contig01709	---NA---					Membrane bound Extracellular (Secreted)
contig01712	---NA---					Membrane bound Extracellular (Secreted)	Y
contig01717	---NA---					Membrane bound Extracellular (Secreted)
contig01720	outer dense fiber 2					Membrane bound Extracellular (Secreted)
contig01721	10 kDa heat shock mitochondrial					Membrane bound Extracellular (Secreted)
contig01724	---NA---					Membrane bound Extracellular (Secreted)
contig01725	---NA---					Membrane bound Extracellular (Secreted)
contig01731	hypothetical protein g.2346					Membrane bound Extracellular (Secreted)
contig01734	PREDICTED: uncharacterized protein LOC107219822					Membrane bound Extracellular (Secreted)
contig01735	---NA---					Membrane bound Extracellular (Secreted)
contig01737	---NA---					Extracellular (Secreted)	Y
contig01738	---NA---					Membrane bound Extracellular (Secreted)
contig01744	Acyl carrier mitochondrial	P:GO:0006633	P:fatty acid biosynthetic process			Membrane bound Extracellular (Secreted)
contig01747	---NA---					Membrane bound Extracellular (Secreted)	Y	Y
contig01751	---NA---					Membrane bound Extracellular (Secreted)
contig01766	---NA---					Membrane bound Extracellular (Secreted)
contig01775	ankyrin repeat and MYND domain-containing 2	F:GO:0046872	F:metal ion binding			Membrane bound Extracellular (Secreted)
contig01779	testis-specific serine threonine- kinase 2	F:GO:0005524; F:GO:0004672; P:GO:0006468	F:ATP binding; F:protein kinase activity; P:protein phosphorylation			Membrane bound Extracellular (Secreted)
contig01780	---NA---					Membrane bound Extracellular (Secreted)
contig01782	---NA---					Extracellular (Secreted)
contig01784	hypothetical protein g.25411, partial					Membrane bound Extracellular (Secreted)
contig01786	hypothetical protein g.25659					Membrane bound Extracellular (Secreted)	Y
contig01788	uncharacterized protein LOC105689615					Membrane bound Extracellular (Secreted)	Y
contig01791	---NA---					Membrane bound Extracellular (Secreted)
contig01792	---NA---					Membrane bound Extracellular (Secreted)		Y
contig01799	lifeguard 1-like isoform X2	C:GO:0016021	C:integral component of membrane			Membrane bound Extracellular (Secreted)	Y
contig01805	---NA---					Membrane bound Extracellular (Secreted)		Y
contig01806	---NA---					Membrane bound Extracellular (Secreted)
contig01808	enhancer of rudimentary homolog					Membrane bound Extracellular (Secreted)
contig01812	---NA---					Membrane bound Extracellular (Secreted)	Y
contig01815	---NA---					Membrane bound Extracellular (Secreted)
contig01818	---NA---					Membrane bound Extracellular (Secreted)
contig01823	nuclease HARBI1					Membrane bound Extracellular (Secreted)
contig01824	---NA---					Membrane bound Extracellular (Secreted)
contig01825	---NA---					Membrane bound Extracellular (Secreted)
contig01837	---NA---					Membrane bound Extracellular (Secreted)
contig01846	---NA---					Membrane bound Extracellular (Secreted)
contig01847	testis-specific serine threonine- kinase 2 isoform X1	F:GO:0005524; F:GO:0004674; P:GO:0006468	F:ATP binding; F:protein serine/threonine kinase activity; P:protein phosphorylation	EC:2.7.11	Transferring phosphorus-containing groups	Membrane bound Extracellular (Secreted)
contig01852	---NA---					Membrane bound Extracellular (Secreted)	Y
contig01855	---NA---					Membrane bound Extracellular (Secreted)	Y
contig01856	heat shock 8-	F:GO:0005524	F:ATP binding			Membrane bound Extracellular (Secreted)
contig01860	---NA---					Membrane bound Extracellular (Secreted)	Y
contig01862	---NA---					Membrane bound Extracellular (Secreted)
contig01865	PREDICTED: uncharacterized protein LOC107042851					Membrane bound Extracellular (Secreted)
contig01868	V-type proton ATPase subunit e	P:GO:0015992; C:GO:0033181; P:GO:0015991; F:GO:0015078; P:GO:0009792; P:GO:0010172; P:GO:0060142; F:GO:0046961; P:GO:0006810; P:GO:0000003; P:GO:0006811; P:GO:0002119; C:GO:0043296; C:GO:0016020; P:GO:0006915; C:GO:0016021; C:GO:0033179; C:GO:0016324; F:GO:0016787	P:proton transport; C:plasma membrane proton-transporting V-type ATPase complex; P:ATP hydrolysis coupled proton transport; F:hydrogen ion transmembrane transporter activity; P:embryo development ending in birth or egg hatching; P:embryonic body morphogenesis; P:regulation of syncytium formation by plasma membrane fusion; F:proton-transporting ATPase activity, rotational mechanism; P:transport; P…			Membrane bound Extracellular (Secreted)	Y
contig01870	---NA---					Membrane bound Extracellular (Secreted)
contig01874	---NA---					Membrane bound Extracellular (Secreted)
contig01876	chemosensory CSP-					Membrane bound Extracellular (Secreted)		Y
contig01877	hypothetical protein g.31957					Membrane bound Extracellular (Secreted)
contig01881	---NA---					Membrane bound Extracellular (Secreted)
contig01882	---NA---					Extracellular (Secreted)
contig01887	---NA---					Extracellular (Secreted)		Y
contig01892	Sperm flagellar 2	C:GO:0031514	C:motile cilium			Membrane bound Extracellular (Secreted)
contig01900	---NA---					Plasma Membrane
contig01924	---NA---					Extracellular (Secreted)
contig01929	---NA---					Membrane bound Extracellular (Secreted)
contig01931	---NA---					Membrane bound Extracellular (Secreted)
contig01933	Hexokinase type 2	F:GO:0000166; P:GO:0005975; P:GO:0016310; P:GO:0044763; F:GO:0016773; F:GO:0016301	F:nucleotide binding; P:carbohydrate metabolic process; P:phosphorylation; P:single-organism cellular process; F:phosphotransferase activity, alcohol group as acceptor; F:kinase activity			Membrane bound Extracellular (Secreted)
contig01936	---NA---					Membrane bound Extracellular (Secreted)	Y	Y
contig01938	---NA---					Membrane bound Extracellular (Secreted)
contig01940	---NA---					Membrane bound Extracellular (Secreted)	Y
contig01944	U3 small nucleolar ribonucleo MPP10	C:GO:0005634; C:GO:0030529	C:nucleus; C:intracellular ribonucleoprotein complex			Membrane bound Extracellular (Secreted)
contig01950	---NA---					Membrane bound Extracellular (Secreted)
contig01957	cytosol aminopeptidase-like	P:GO:0019538; C:GO:0005737; P:GO:0006508; F:GO:0008235; F:GO:0004177; F:GO:0030145; C:GO:0005622	P:protein metabolic process; C:cytoplasm; P:proteolysis; F:metalloexopeptidase activity; F:aminopeptidase activity; F:manganese ion binding; C:intracellular			Membrane bound Extracellular (Secreted)
contig01959	---NA---					Membrane bound Extracellular (Secreted)
contig01960	succinate-ubiquinone reductase cytochrome b small subunit	C:GO:0016020; C:GO:0016021; P:GO:0006099; F:GO:0000104; C:GO:0005740	C:membrane; C:integral component of membrane; P:tricarboxylic acid cycle; F:succinate dehydrogenase activity; C:mitochondrial envelope			Membrane bound Extracellular (Secreted)	Y
contig01968	Transposable element P	F:GO:0003676; F:GO:0004803; P:GO:0006313	F:nucleic acid binding; F:transposase activity; P:transposition, DNA-mediated			Membrane bound Extracellular (Secreted)	Y
contig01970	---NA---					Membrane bound Extracellular (Secreted)
contig01971	probable ATP-dependent RNA helicase kurz	F:GO:0000166; F:GO:0004386	F:nucleotide binding; F:helicase activity	EC:3.6.1.15	Nucleoside-triphosphate phosphatase	Membrane bound Extracellular (Secreted)
contig01982	---NA---					Membrane bound Extracellular (Secreted)	Y
contig01983	PREDICTED: uncharacterized protein LOC107882945					Membrane bound Extracellular (Secreted)
contig01991	Mpv17 isoform X2					Membrane bound Extracellular (Secreted)
contig01997	zinc finger MYM-type 1-like	F:GO:0003676; F:GO:0046983	F:nucleic acid binding; F:protein dimerization activity			Membrane bound Extracellular (Secreted)
contig02001	diaphanous homolog 3-like isoform X3					Membrane bound Extracellular (Secreted)
contig02004	---NA---					Extracellular (Secreted)
contig02009	---NA---					Extracellular (Secreted)
contig02019	---NA---					Extracellular (Secreted)
contig02022	---NA---					Extracellular (Secreted)
contig02023	---NA---					Membrane bound Extracellular (Secreted)
contig02025	---NA---					Membrane bound Extracellular (Secreted)
contig02030	---NA---					Membrane bound Extracellular (Secreted)
contig02031	---NA---					Membrane bound Extracellular (Secreted)		Y
contig02033	---NA---					Membrane bound Extracellular (Secreted)
contig02038	Retrovirus-related Pol poly from transposon TNT 1-	F:GO:0003676; F:GO:0008270; P:GO:0015074	F:nucleic acid binding; F:zinc ion binding; P:DNA integration			Membrane bound Extracellular (Secreted)
contig02040	---NA---					Membrane bound Extracellular (Secreted)
contig02043	hypothetical protein WN55_10077					Membrane bound Extracellular (Secreted)
contig02047	pyruvate kinase-like isoform X4	F:GO:0046872; F:GO:0016772; P:GO:0016310	F:metal ion binding; F:transferase activity, transferring phosphorus-containing groups; P:phosphorylation			Membrane bound Extracellular (Secreted)
contig02049	---NA---					Extracellular (Secreted)
contig02050	---NA---					Extracellular (Secreted)	Y
contig02070	---NA---					Membrane bound Extracellular (Secreted)
contig02074	---NA---					Extracellular (Secreted)
contig02075	---NA---					Extracellular (Secreted)
contig02076	---NA---					Membrane bound Extracellular (Secreted)
contig02084	---NA---					Extracellular (Secreted)	Y
contig02085	---NA---					Extracellular (Secreted)	Y
contig02086	---NA---					Plasma Membrane
contig02097	---NA---					Membrane bound Extracellular (Secreted)
contig02098	---NA---					Extracellular (Secreted)		Y
contig02103	---NA---					Extracellular (Secreted)	Y
contig02106	---NA---					Membrane bound Extracellular (Secreted)	Y
contig02108	L-lactate dehydrogenase	P:GO:0005975; F:GO:0004459; C:GO:0005737; P:GO:0055114; P:GO:0019752	P:carbohydrate metabolic process; F:L-lactate dehydrogenase activity; C:cytoplasm; P:oxidation-reduction process; P:carboxylic acid metabolic process	EC:1.1.1.27	L-lactate dehydrogenase	Membrane bound Extracellular (Secreted)
contig02115	---NA---					Extracellular (Secreted)
contig02116	---NA---					Membrane bound Extracellular (Secreted)
contig02120	---NA---					Membrane bound Extracellular (Secreted)		Y
contig02133	---NA---					Membrane bound Extracellular (Secreted)
contig02140	---NA---					Extracellular (Secreted)
contig02144	---NA---					Membrane bound Extracellular (Secreted)
contig02145	---NA---					Extracellular (Secreted)
contig02146	15-hydroxyprostaglandin dehydrogenase [NAD+]	F:GO:0016491; P:GO:0008152; P:GO:0055114; F:GO:0004022	F:oxidoreductase activity; P:metabolic process; P:oxidation-reduction process; F:alcohol dehydrogenase (NAD) activity			Extracellular (Secreted)
contig02152	---NA---					Extracellular (Secreted)
contig02154	---NA---					Extracellular (Secreted)	Y	Y
contig02155	10 kDa heat shock mitochondrial					Membrane bound Extracellular (Secreted)
contig02163	---NA---					Membrane bound Extracellular (Secreted)	Y
contig02178	---NA---					Membrane bound Extracellular (Secreted)
contig02182	---NA---					Membrane bound Extracellular (Secreted)
contig02183	---NA---					Membrane bound Extracellular (Secreted)
contig02194	---NA---					Membrane bound Extracellular (Secreted)
contig02213	---NA---					Membrane bound Extracellular (Secreted)
contig02214	---NA---					Membrane bound Extracellular (Secreted)
contig02215	---NA---					Membrane bound Extracellular (Secreted)	Y
contig02216	---NA---					Membrane bound Extracellular (Secreted)	Y
contig02219	---NA---					Membrane bound Extracellular (Secreted)
contig02226	---NA---					Membrane bound Extracellular (Secreted)	Y
contig02231	---NA---					Membrane bound Extracellular (Secreted)	Y
contig02233	---NA---					Membrane bound Extracellular (Secreted)	Y
contig02242	---NA---					Plasma Membrane
contig02247	---NA---					Membrane bound Extracellular (Secreted)
contig02255	---NA---					Membrane bound Extracellular (Secreted)
contig02260	Aminoacylase-1	C:GO:0005737; F:GO:0046872; P:GO:0006508; P:GO:0006520; F:GO:0004046; F:GO:0008237	C:cytoplasm; F:metal ion binding; P:proteolysis; P:cellular amino acid metabolic process; F:aminoacylase activity; F:metallopeptidase activity	EC:3.5.1.14	N-acyl-aliphatic-L-amino acid amidohydrolase	Membrane bound Extracellular (Secreted)
contig02263	---NA---					Membrane bound Extracellular (Secreted)	Y
contig02265	---NA---					Membrane bound Extracellular (Secreted)
contig02270	---NA---					Membrane bound Extracellular (Secreted)
contig02273	---NA---					Membrane bound Extracellular (Secreted)		Y
contig02281	---NA---					Membrane bound Extracellular (Secreted)
contig02283	---NA---					Membrane bound Extracellular (Secreted)
contig02285	---NA---					Membrane bound Extracellular (Secreted)
contig02292	---NA---					Extracellular (Secreted)
contig02294	---NA---					Extracellular (Secreted)	Y
contig02300	---NA---					Membrane bound Extracellular (Secreted)
contig02319	---NA---					Membrane bound Extracellular (Secreted)
contig02323	---NA---					Membrane bound Extracellular (Secreted)
contig02324	---NA---					Membrane bound Extracellular (Secreted)
contig02337	---NA---					Extracellular (Secreted)	Y
contig02338	---NA---					Membrane bound Extracellular (Secreted)		Y
contig02342	---NA---					Extracellular (Secreted)
contig02343	ubiquinol-cytochrome c reductase hinge	C:GO:0016020; P:GO:0044699	C:membrane; P:single-organism process			Extracellular (Secreted)
contig02344	---NA---					Membrane bound Extracellular (Secreted)
contig02345	---NA---					Membrane bound Extracellular (Secreted)
contig02352	PREDICTED: uncharacterized protein LOC106693286					Membrane bound Extracellular (Secreted)
contig02355	---NA---					Membrane bound Extracellular (Secreted)
contig02356	---NA---					Membrane bound Extracellular (Secreted)
contig02357	EF-hand calcium-binding domain-containing 10	F:GO:0005509	F:calcium ion binding			Membrane bound Extracellular (Secreted)
contig02358	---NA---					Membrane bound Extracellular (Secreted)
contig02367	---NA---					Extracellular (Secreted)	Y
contig02368	---NA---					Membrane bound Extracellular (Secreted)
contig02376	---NA---					Membrane bound Extracellular (Secreted)
contig02378	---NA---					Membrane bound Extracellular (Secreted)	Y
contig02379	---NA---					Membrane bound Extracellular (Secreted)
contig02381	---NA---					Membrane bound Extracellular (Secreted)
contig02386	---NA---					Membrane bound Extracellular (Secreted)
contig02387	eukaryotic translation initiation factor 4E-1A isoform X2	F:GO:0003743; C:GO:0005737; P:GO:0006413	F:translation initiation factor activity; C:cytoplasm; P:translational initiation			Membrane bound Extracellular (Secreted)
contig02392	hypothetical protein					Plasma Membrane
contig02403	---NA---					Membrane bound Extracellular (Secreted)
contig02409	---NA---					Membrane bound Extracellular (Secreted)
contig02414	hypothetical protein CM83_27625, partial					Membrane bound Extracellular (Secreted)
contig02415	---NA---					Membrane bound Extracellular (Secreted)	Y
contig02418	---NA---					Plasma Membrane	Y
contig02422	---NA---					Membrane bound Extracellular (Secreted)
contig02424	phosphatase 1 regulatory subunit					Membrane bound Extracellular (Secreted)
contig02425	---NA---					Membrane bound Extracellular (Secreted)
contig02427	---NA---					Membrane bound Extracellular (Secreted)
contig02430	---NA---					Membrane bound Extracellular (Secreted)	Y
contig02433	---NA---					Membrane bound Extracellular (Secreted)
contig02434	---NA---					Membrane bound Extracellular (Secreted)
contig02436	---NA---					Membrane bound Extracellular (Secreted)
contig02442	---NA---					Membrane bound Extracellular (Secreted)
contig02443	---NA---					Membrane bound Extracellular (Secreted)
contig02445	---NA---					Membrane bound Extracellular (Secreted)
contig02455	mesencephalic astrocyte-derived neurotrophic factor homolog	F:GO:0005509	F:calcium ion binding			Membrane bound Extracellular (Secreted)
contig02458	---NA---					Membrane bound Extracellular (Secreted)	Y
contig02460	---NA---					Membrane bound Extracellular (Secreted)
contig02462	---NA---					Membrane bound Extracellular (Secreted)
contig02464	transposase-like protein	F:GO:0003677; P:GO:0015074; P:GO:0006313	F:DNA binding; P:DNA integration; P:transposition, DNA-mediated			Membrane bound Extracellular (Secreted)
contig02471	---NA---					Membrane bound Extracellular (Secreted)
contig02476	PREDICTED: protein MAATS1-like					Membrane bound Extracellular (Secreted)
contig02482	---NA---					Membrane bound Extracellular (Secreted)		Y
contig02485	---NA---					Membrane bound Extracellular (Secreted)
contig02487	---NA---					Membrane bound Extracellular (Secreted)
contig02493	glutamate O-methyltransferase					Extracellular (Secreted)
contig02494	---NA---					Membrane bound Extracellular (Secreted)
contig02501	---NA---					Membrane bound Extracellular (Secreted)	Y
contig02505	---NA---					Membrane bound Extracellular (Secreted)
contig02511	---NA---					Membrane bound Extracellular (Secreted)
contig02513	---NA---					Extracellular (Secreted)
contig02514	---NA---					Extracellular (Secreted)
contig02515	---NA---					Membrane bound Extracellular (Secreted)	Y
contig02518	---NA---					Membrane bound Extracellular (Secreted)	Y
contig02525	---NA---					Extracellular (Secreted)
contig02539	---NA---					Membrane bound Extracellular (Secreted)
contig02544	---NA---					Membrane bound Extracellular (Secreted)	Y
contig02552	---NA---					Membrane bound Extracellular (Secreted)	Y
contig02561	---NA---					Extracellular (Secreted)
contig02574	---NA---					Membrane bound Extracellular (Secreted)
contig02576	transmembrane protease serine 12					Membrane bound Extracellular (Secreted)	Y
contig02577	PREDICTED: uncharacterized protein LOC108559094					Membrane bound Extracellular (Secreted)
contig02579	---NA---					Membrane bound Extracellular (Secreted)
contig02590	---NA---					Extracellular (Secreted)
contig02593	---NA---					Membrane bound Extracellular (Secreted)
contig02596	tetratricopeptide repeat 19 mitochondrial-like					Membrane bound Extracellular (Secreted)
contig02600	---NA---					Membrane bound Extracellular (Secreted)
contig02602	---NA---					Membrane bound Extracellular (Secreted)
contig02606	---NA---					Membrane bound Extracellular (Secreted)
contig02610	---NA---					Membrane bound Extracellular (Secreted)	Y
contig02614	hypothetical protein g.4296, partial					Extracellular (Secreted)
contig02632	hypothetical protein L798_01143	C:GO:0016020; C:GO:0016021	C:membrane; C:integral component of membrane			Membrane bound Extracellular (Secreted)
contig02633	---NA---					Membrane bound Extracellular (Secreted)
contig02640	---NA---					Membrane bound Extracellular (Secreted)
contig02654	---NA---					Membrane bound Extracellular (Secreted)		Y
contig02670	---NA---					Membrane bound Extracellular (Secreted)
contig02674	---NA---					Membrane bound Extracellular (Secreted)
contig02682	---NA---					Extracellular (Secreted)
contig02689	---NA---					Extracellular (Secreted)
contig02703	---NA---					Membrane bound Extracellular (Secreted)	Y
contig02705	---NA---					Membrane bound Extracellular (Secreted)
contig02719	---NA---					Extracellular (Secreted)
contig02740	THAP domain-containing 1 B-like	F:GO:0003676	F:nucleic acid binding			Membrane bound Extracellular (Secreted)	Y	Y
contig02742	---NA---					Membrane bound Extracellular (Secreted)	Y
contig02772	---NA---					Membrane bound Extracellular (Secreted)	Y
contig02782	---NA---					Extracellular (Secreted)
contig02789	---NA---					Extracellular (Secreted)
contig02790	pseudouridine-5 -phosphatase-like	P:GO:0008152; F:GO:0016787	P:metabolic process; F:hydrolase activity			Membrane bound Extracellular (Secreted)
contig02791	---NA---					Membrane bound Extracellular (Secreted)
contig02793	---NA---					Membrane bound Extracellular (Secreted)
contig02796	---NA---					Membrane bound Extracellular (Secreted)
contig02819	---NA---					Plasma Membrane
contig02823	---NA---					Plasma Membrane
contig02829	---NA---					Membrane bound Extracellular (Secreted)
contig02835	---NA---					Plasma Membrane
contig02838	---NA---					Plasma Membrane
contig02845	---NA---					Membrane bound Extracellular (Secreted)
contig02848	---NA---					Membrane bound Extracellular (Secreted)		Y
contig02855	---NA---					Membrane bound Extracellular (Secreted)
contig02856	---NA---					Membrane bound Extracellular (Secreted)	Y
contig02874	---NA---					Membrane bound Extracellular (Secreted)
contig02876	---NA---					Membrane bound Extracellular (Secreted)
contig02883	---NA---					Membrane bound Extracellular (Secreted)	Y
contig02892	---NA---					Membrane bound Extracellular (Secreted)
contig02896	---NA---					Extracellular (Secreted)
contig02916	---NA---					Membrane bound Extracellular (Secreted)
contig02917	---NA---					Extracellular (Secreted)
contig02918	---NA---					Extracellular (Secreted)
contig02919	---NA---					Membrane bound Extracellular (Secreted)		Y
contig02921	---NA---					Membrane bound Extracellular (Secreted)
contig02922	---NA---					Membrane bound Extracellular (Secreted)
refmapcontig00097	---NA---					Membrane bound Extracellular (Secreted)	Y
refmapcontig00117	---NA---					Membrane bound Extracellular (Secreted)	Y
refmapcontig00124	---NA---					Membrane bound Extracellular (Secreted)	Y
refmapcontig00138	---NA---					Membrane bound Extracellular (Secreted)	Y
refmapcontig00177	---NA---					Extracellular (Secreted)		Y
refmapcontig00185	---NA---					Membrane bound Extracellular (Secreted)	Y
refmapcontig00201	---NA---					Extracellular (Secreted)		Y
refmapcontig00312	hemolymph lipopolysaccharide-binding -like	F:GO:0030246	F:carbohydrate binding			Membrane bound Extracellular (Secreted)
refmapcontig00464	conserved secreted precursor	P:GO:0007165; C:GO:0016020; C:GO:0016021; F:GO:0004871	P:signal transduction; C:membrane; C:integral component of membrane; F:signal transducer activity			Membrane bound Extracellular (Secreted)	Y
refmapcontig00791	---NA---					Membrane bound Extracellular (Secreted)	Y
refmapcontig00799	---NA---					Plasma Membrane	Y
refmapcontig00819	---NA---					Membrane bound Extracellular (Secreted)		Y
refmapcontig00828	---NA---					Plasma Membrane	Y
refmapcontig00835	---NA---					Membrane bound Extracellular (Secreted)
refmapcontig00848	---NA---					Membrane bound Extracellular (Secreted)	Y
refmapcontig00862	---NA---					Membrane bound Extracellular (Secreted)
refmapcontig00872	---NA---					Membrane bound Extracellular (Secreted)
refmapcontig00880	---NA---					Plasma Membrane	Y
refmapcontig00983	---NA---					Membrane bound Extracellular (Secreted)	Y
refmapcontig01006	---NA---					Membrane bound Extracellular (Secreted)
refmapcontig01023	---NA---					Membrane bound Extracellular (Secreted)	Y
refmapcontig01075	---NA---					Membrane bound Extracellular (Secreted)	Y
refmapcontig01085	---NA---					Membrane bound Extracellular (Secreted)	Y
refmapcontig01095	---NA---					Extracellular (Secreted)		Y
refmapcontig01098	---NA---					Extracellular (Secreted)	Y

## Sheet: Hemideina crassidens (WT2)
Contig	Blast hit	GO IDs	GO Names	Enzyme Codes	Enzyme Names	Cellular Location	TM Helix	Signal Peptide
contig00932	aminopeptidase N isoform X2	F:GO:0008270; P:GO:0006508; F:GO:0004177; F:GO:0008237	F:zinc ion binding; P:proteolysis; F:aminopeptidase activity; F:metallopeptidase activity			Membrane bound Extracellular (Secreted)
contig00433	ATP synthase F0 subunit 6 (mitochondrion)	F:GO:0015078; C:GO:0016021; C:GO:0005743; P:GO:0015986	F:hydrogen ion transmembrane transporter activity; C:integral component of membrane; C:mitochondrial inner membrane; P:ATP synthesis coupled proton transport			Membrane bound Extracellular (Secreted)
contig01613	beta-1,3-galactosyltransferase 5-like	C:GO:0016020; F:GO:0016740	C:membrane; F:transferase activity			Extracellular (Secreted)
contig01061	carboxypeptidase	F:GO:0004180	F:carboxypeptidase activity	EC:3.4.17	Acting on peptide bonds (peptidases)	Extracellular (Secreted)
contig01107	carboxypeptidase	F:GO:0008270; F:GO:0004180; F:GO:0004181; P:GO:0006508	F:zinc ion binding; F:carboxypeptidase activity; F:metallocarboxypeptidase activity; P:proteolysis	EC:3.4.17	Acting on peptide bonds (peptidases)	Extracellular (Secreted)
contig01415	Cockroach lectin	F:GO:0030246; C:GO:0005576	F:carbohydrate binding; C:extracellular region			Membrane bound Extracellular (Secreted)
contig01342	conserved secreted precursor					Membrane bound Extracellular (Secreted)	Y	Y
contig01894	Craniofacial development 2					Membrane bound Extracellular (Secreted)
contig00232	Cysteine- acidic integral membrane	C:GO:0016020; C:GO:0016021	C:membrane; C:integral component of membrane			Membrane bound Extracellular (Secreted)
contig00235	Cysteine- acidic integral membrane	C:GO:0016020; C:GO:0016021	C:membrane; C:integral component of membrane			Plasma Membrane
contig02068	DNA RNA non-specific nuclease	F:GO:0003676; F:GO:0046872; F:GO:0016787	F:nucleic acid binding; F:metal ion binding; F:hydrolase activity			Membrane bound Extracellular (Secreted)
contig01884	endonuclease and reverse transcriptase					Membrane bound Extracellular (Secreted)
contig00618	endonuclease reverse					Membrane bound Extracellular (Secreted)
contig00447	facilitated trehalose transporter Tret1-like isoform X1	P:GO:0055085; F:GO:0022857; C:GO:0016020; C:GO:0016021; F:GO:0005215	P:transmembrane transport; F:transmembrane transporter activity; C:membrane; C:integral component of membrane; F:transporter activity			Membrane bound Extracellular (Secreted)	Y
contig00575	fatty acid synthase					Membrane bound Extracellular (Secreted)
contig01490	fatty acid synthase isoform X1					Membrane bound Extracellular (Secreted)
contig01669	general transcription factor II-I repeat domain-containing 2A-like					Membrane bound Extracellular (Secreted)
contig01104	Hemolymph lipopolysaccharide-binding	F:GO:0030246	F:carbohydrate binding			Extracellular (Secreted)
contig00902	hemolymph lipopolysaccharide-binding -like	F:GO:0030246; C:GO:0005576	F:carbohydrate binding; C:extracellular region			Membrane bound Extracellular (Secreted)
contig01305	hemolymph lipopolysaccharide-binding -like	F:GO:0030246; C:GO:0005576	F:carbohydrate binding; C:extracellular region			Membrane bound Extracellular (Secreted)		Y
contig01855	hemolymph lipopolysaccharide-binding -like	F:GO:0030246	F:carbohydrate binding			Membrane bound Extracellular (Secreted)
contig01873	histone-lysine N-methyltransferase SETMAR-like	C:GO:0005634; F:GO:0008270; P:GO:0034968; F:GO:0018024; C:GO:0005694	C:nucleus; F:zinc ion binding; P:histone lysine methylation; F:histone-lysine N-methyltransferase activity; C:chromosome	EC:2.1.1.43	Histone-lysine N-methyltransferase	Extracellular (Secreted)
contig02015	hypothetical protein					Membrane bound Extracellular (Secreted)		Y
contig00858	hypothetical protein ALC62_14533					Extracellular (Secreted)
contig00874	hypothetical protein EAI_03190					Membrane bound Extracellular (Secreted)
contig02061	hypothetical protein g.5849, partial					Membrane bound Extracellular (Secreted)
contig02107	hypothetical protein HELRODRAFT_181296					Membrane bound Extracellular (Secreted)
contig01218	hypothetical protein L798_01452					Extracellular (Secreted)
contig00487	hypothetical protein L798_03663					Extracellular (Secreted)
contig00933	hypothetical protein, partial					Membrane bound Extracellular (Secreted)
contig01315	hypothetical protein, partial					Membrane bound Extracellular (Secreted)
contig01327	hypothetical protein, partial					Extracellular (Secreted)
contig01228	importin subunit beta-like					Membrane bound Extracellular (Secreted)
contig00481	isoform A	F:GO:0004867; P:GO:0010951	F:serine-type endopeptidase inhibitor activity; P:negative regulation of endopeptidase activity			Extracellular (Secreted)		Y
contig00483	Kunitz Bovine pancreatic trypsin inhibitor domain	F:GO:0004867; P:GO:0010951	F:serine-type endopeptidase inhibitor activity; P:negative regulation of endopeptidase activity			Membrane bound Extracellular (Secreted)		Y
contig00856	mite allergen Der p 3-like			EC:3.4.21	Acting on peptide bonds (peptidases)	Membrane bound Extracellular (Secreted)		Y
contig00377	MOG interacting and ectopic P-granules 1					Membrane bound Extracellular (Secreted)
contig00379	MOG interacting and ectopic P-granules 1					Membrane bound Extracellular (Secreted)
contig00415	mucin-3A isoform X1	C:GO:0005615	C:extracellular space			Membrane bound Extracellular (Secreted)
contig00005	---NA---					Membrane bound Extracellular (Secreted)
contig00046	---NA---					Membrane bound Extracellular (Secreted)	Y
contig00051	---NA---					Extracellular (Secreted)
contig00066	---NA---					Membrane bound Extracellular (Secreted)
contig00067	---NA---					Extracellular (Secreted)
contig00075	---NA---					Extracellular (Secreted)
contig00082	---NA---					Extracellular (Secreted)
contig00084	---NA---					Membrane bound Extracellular (Secreted)
contig00136	---NA---					Extracellular (Secreted)
contig00139	---NA---					Membrane bound Extracellular (Secreted)
contig00142	---NA---					Extracellular (Secreted)
contig00199	---NA---					Extracellular (Secreted)
contig00201	---NA---					Membrane bound Extracellular (Secreted)	Y
contig00205	---NA---					Extracellular (Secreted)
contig00209	---NA---					Membrane bound Extracellular (Secreted)
contig00212	---NA---					Extracellular (Secreted)
contig00217	---NA---					Membrane bound Extracellular (Secreted)
contig00218	---NA---					Membrane bound Extracellular (Secreted)	Y
contig00225	---NA---					Plasma Membrane
contig00233	---NA---					Extracellular (Secreted)		Y
contig00236	---NA---					Membrane bound Extracellular (Secreted)
contig00244	---NA---					Extracellular (Secreted)
contig00252	---NA---					Membrane bound Extracellular (Secreted)
contig00290	---NA---					Membrane bound Extracellular (Secreted)
contig00296	---NA---					Membrane bound Extracellular (Secreted)
contig00298	---NA---					Membrane bound Extracellular (Secreted)
contig00299	---NA---					Membrane bound Extracellular (Secreted)
contig00300	---NA---					Extracellular (Secreted)
contig00302	---NA---					Extracellular (Secreted)
contig00303	---NA---					Extracellular (Secreted)
contig00305	---NA---					Membrane bound Extracellular (Secreted)
contig00306	---NA---					Membrane bound Extracellular (Secreted)
contig00307	---NA---					Membrane bound Extracellular (Secreted)
contig00308	---NA---					Membrane bound Extracellular (Secreted)
contig00309	---NA---					Membrane bound Extracellular (Secreted)
contig00329	---NA---					Membrane bound Extracellular (Secreted)
contig00330	---NA---					Membrane bound Extracellular (Secreted)
contig00337	---NA---					Membrane bound Extracellular (Secreted)
contig00343	---NA---					Membrane bound Extracellular (Secreted)
contig00346	---NA---					Membrane bound Extracellular (Secreted)
contig00348	---NA---					Membrane bound Extracellular (Secreted)
contig00350	---NA---					Membrane bound Extracellular (Secreted)	Y
contig00351	---NA---					Membrane bound Extracellular (Secreted)
contig00359	---NA---					Membrane bound Extracellular (Secreted)
contig00373	---NA---					Membrane bound Extracellular (Secreted)
contig00374	---NA---					Membrane bound Extracellular (Secreted)
contig00375	---NA---					Extracellular (Secreted)
contig00381	---NA---					Membrane bound Extracellular (Secreted)
contig00383	---NA---					Plasma Membrane
contig00388	---NA---					Extracellular (Secreted)		Y
contig00390	---NA---					Membrane bound Extracellular (Secreted)
contig00392	---NA---					Plasma Membrane
contig00394	---NA---					Extracellular (Secreted)
contig00409	---NA---					Membrane bound Extracellular (Secreted)
contig00411	---NA---					Membrane bound Extracellular (Secreted)
contig00416	---NA---					Membrane bound Extracellular (Secreted)
contig00417	---NA---					Membrane bound Extracellular (Secreted)
contig00418	---NA---					Membrane bound Extracellular (Secreted)
contig00426	---NA---					Membrane bound Extracellular (Secreted)
contig00435	---NA---					Membrane bound Extracellular (Secreted)
contig00445	---NA---					Membrane bound Extracellular (Secreted)
contig00448	---NA---					Extracellular (Secreted)	Y
contig00450	---NA---					Membrane bound Extracellular (Secreted)
contig00464	---NA---					Membrane bound Extracellular (Secreted)
contig00466	---NA---					Extracellular (Secreted)
contig00468	---NA---					Extracellular (Secreted)
contig00486	---NA---					Membrane bound Extracellular (Secreted)
contig00495	---NA---					Extracellular (Secreted)
contig00514	---NA---					Membrane bound Extracellular (Secreted)
contig00516	---NA---					Membrane bound Extracellular (Secreted)
contig00518	---NA---					Extracellular (Secreted)
contig00520	---NA---					Plasma Membrane
contig00527	---NA---					Extracellular (Secreted)
contig00528	---NA---					Membrane bound Extracellular (Secreted)
contig00532	---NA---					Extracellular (Secreted)
contig00547	---NA---					Membrane bound Extracellular (Secreted)	Y
contig00560	---NA---					Membrane bound Extracellular (Secreted)	Y
contig00564	---NA---					Membrane bound Extracellular (Secreted)
contig00569	---NA---					Membrane bound Extracellular (Secreted)
contig00584	---NA---					Membrane bound Extracellular (Secreted)
contig00586	---NA---					Plasma Membrane
contig00587	---NA---					Membrane bound Extracellular (Secreted)
contig00589	---NA---					Plasma Membrane
contig00593	---NA---					Membrane bound Extracellular (Secreted)
contig00594	---NA---					Extracellular (Secreted)
contig00598	---NA---					Extracellular (Secreted)
contig00599	---NA---					Plasma Membrane
contig00608	---NA---					Membrane bound Extracellular (Secreted)
contig00610	---NA---					Membrane bound Extracellular (Secreted)
contig00611	---NA---					Extracellular (Secreted)	Y
contig00619	---NA---					Membrane bound Extracellular (Secreted)
contig00621	---NA---					Membrane bound Extracellular (Secreted)
contig00635	---NA---					Membrane bound Extracellular (Secreted)
contig00639	---NA---					Membrane bound Extracellular (Secreted)
contig00640	---NA---					Membrane bound Extracellular (Secreted)
contig00647	---NA---					Membrane bound Extracellular (Secreted)
contig00665	---NA---					Extracellular (Secreted)
contig00667	---NA---					Plasma membrane
contig00675	---NA---					Extracellular (Secreted)
contig00677	---NA---					Membrane bound Extracellular (Secreted)
contig00679	---NA---					Membrane bound Extracellular (Secreted)	Y
contig00682	---NA---					Extracellular (Secreted)		Y
contig00683	---NA---					Plasma Membrane
contig00694	---NA---					Membrane bound Extracellular (Secreted)
contig00695	---NA---					Membrane bound Extracellular (Secreted)
contig00697	---NA---					Extracellular (Secreted)	Y
contig00701	---NA---					Membrane bound Extracellular (Secreted)
contig00721	---NA---					Extracellular (Secreted)
contig00729	---NA---					Membrane bound Extracellular (Secreted)
contig00767	---NA---					Membrane bound Extracellular (Secreted)
contig00771	---NA---					Extracellular (Secreted)
contig00774	---NA---					Membrane bound Extracellular (Secreted)
contig00787	---NA---					Membrane bound Extracellular (Secreted)
contig00798	---NA---					Extracellular (Secreted)
contig00801	---NA---					Membrane bound Extracellular (Secreted)
contig00805	---NA---					Membrane bound Extracellular (Secreted)		Y
contig00813	---NA---					Extracellular (Secreted)		Y
contig00831	---NA---					Membrane bound Extracellular (Secreted)
contig00909	---NA---					Membrane bound Extracellular (Secreted)	Y
contig00925	---NA---					Membrane bound Extracellular (Secreted)		Y
contig00953	---NA---					Extracellular (Secreted)		Y
contig00954	---NA---					Extracellular (Secreted)	Y
contig00959	---NA---					Membrane bound Extracellular (Secreted)
contig00988	---NA---					Membrane bound Extracellular (Secreted)		Y
contig00991	---NA---					Membrane bound Extracellular (Secreted)
contig01023	---NA---					Extracellular (Secreted)
contig01024	---NA---					Membrane bound Extracellular (Secreted)
contig01032	---NA---					Extracellular (Secreted)		Y
contig01036	---NA---					Extracellular (Secreted)	Y
contig01056	---NA---					Membrane bound Extracellular (Secreted)		Y
contig01058	---NA---					Extracellular (Secreted)	Y
contig01075	---NA---					Membrane bound Extracellular (Secreted)
contig01097	---NA---					Extracellular (Secreted)	Y
contig01115	---NA---					Membrane bound Extracellular (Secreted)		Y
contig01126	---NA---					Membrane bound Extracellular (Secreted)	Y	Y
contig01144	---NA---					Membrane bound Extracellular (Secreted)
contig01160	---NA---					Membrane bound Extracellular (Secreted)	Y
contig01184	---NA---					Membrane bound Extracellular (Secreted)	Y
contig01201	---NA---					Membrane bound Extracellular (Secreted)
contig01224	---NA---					Extracellular (Secreted)		Y
contig01262	---NA---					Membrane bound Extracellular (Secreted)	Y
contig01268	---NA---					Membrane bound Extracellular (Secreted)		Y
contig01271	---NA---					Plasma Membrane
contig01275	---NA---					Membrane bound Extracellular (Secreted)
contig01276	---NA---					Membrane bound Extracellular (Secreted)
contig01293	---NA---					Membrane bound Extracellular (Secreted)
contig01309	---NA---					Membrane bound Extracellular (Secreted)
contig01311	---NA---					Membrane bound Extracellular (Secreted)
contig01319	---NA---					Membrane bound Extracellular (Secreted)		Y
contig01323	---NA---					Extracellular (Secreted)		Y
contig01325	---NA---					Extracellular (Secreted)		Y
contig01332	---NA---					Plasma Membrane
contig01346	---NA---					Membrane bound Extracellular (Secreted)	Y
contig01360	---NA---					Extracellular (Secreted)
contig01363	---NA---					Membrane bound Extracellular (Secreted)
contig01379	---NA---					Membrane bound Extracellular (Secreted)
contig01400	---NA---					Extracellular (Secreted)
contig01406	---NA---					Membrane bound Extracellular (Secreted)	Y
contig01416	---NA---					Extracellular (Secreted)
contig01417	---NA---					Membrane bound Extracellular (Secreted)
contig01425	---NA---					Membrane bound Extracellular (Secreted)	Y
contig01429	---NA---					Membrane bound Extracellular (Secreted)
contig01443	---NA---					Membrane bound Extracellular (Secreted)		Y
contig01445	---NA---					Membrane bound Extracellular (Secreted)	Y
contig01447	---NA---					Membrane bound Extracellular (Secreted)
contig01450	---NA---					Extracellular (Secreted)
contig01454	---NA---					Membrane bound Extracellular (Secreted)	Y
contig01463	---NA---					Extracellular (Secreted)
contig01469	---NA---					Extracellular (Secreted)	Y
contig01471	---NA---					Extracellular (Secreted)	Y
contig01486	---NA---					Extracellular (Secreted)	Y	Y
contig01491	---NA---					Membrane bound Extracellular (Secreted)	Y
contig01513	---NA---					Extracellular (Secreted)
contig01524	---NA---					Membrane bound Extracellular (Secreted)	Y
contig01541	---NA---					Extracellular (Secreted)		Y
contig01556	---NA---					Extracellular (Secreted)
contig01559	---NA---					Membrane bound Extracellular (Secreted)	Y
contig01563	---NA---					Membrane bound Extracellular (Secreted)
contig01579	---NA---					Membrane bound Extracellular (Secreted)	Y
contig01590	---NA---					Extracellular (Secreted)
contig01609	---NA---					Membrane bound Extracellular (Secreted)
contig01626	---NA---					Extracellular (Secreted)
contig01632	---NA---					Membrane bound Extracellular (Secreted)	Y
contig01637	---NA---					Membrane bound Extracellular (Secreted)
contig01641	---NA---					Membrane bound Extracellular (Secreted)
contig01643	---NA---					Membrane bound Extracellular (Secreted)
contig01648	---NA---					Membrane bound Extracellular (Secreted)	Y
contig01649	---NA---					Membrane bound Extracellular (Secreted)
contig01651	---NA---					Membrane bound Extracellular (Secreted)		Y
contig01682	---NA---					Extracellular (Secreted)
contig01685	---NA---					Membrane bound Extracellular (Secreted)	Y
contig01697	---NA---					Membrane bound Extracellular (Secreted)	Y	Y
contig01716	---NA---					Membrane bound Extracellular (Secreted)	Y
contig01721	---NA---					Membrane bound Extracellular (Secreted)
contig01730	---NA---					Membrane bound Extracellular (Secreted)
contig01738	---NA---					Membrane bound Extracellular (Secreted)
contig01754	---NA---					Membrane bound Extracellular (Secreted)
contig01755	---NA---					Membrane bound Extracellular (Secreted)
contig01768	---NA---					Membrane bound Extracellular (Secreted)
contig01780	---NA---					Membrane bound Extracellular (Secreted)		Y
contig01802	---NA---					Membrane bound Extracellular (Secreted)		Y
contig01818	---NA---					Membrane bound Extracellular (Secreted)
contig01822	---NA---					Plasma Membrane	Y
contig01825	---NA---					Extracellular (Secreted)
contig01857	---NA---					Membrane bound Extracellular (Secreted)	Y
contig01871	---NA---					Extracellular (Secreted)	Y
contig01874	---NA---					Membrane bound Extracellular (Secreted)
contig01883	---NA---					Extracellular (Secreted)
contig01890	---NA---					Plasma Membrane	Y
contig01901	---NA---					Extracellular (Secreted)	Y
contig01904	---NA---					Membrane bound Extracellular (Secreted)
contig01906	---NA---					Membrane bound Extracellular (Secreted)
contig01918	---NA---					Membrane bound Extracellular (Secreted)
contig01929	---NA---					Membrane bound Extracellular (Secreted)	Y
contig01930	---NA---					Extracellular (Secreted)	Y
contig01938	---NA---					Membrane bound Extracellular (Secreted)
contig01943	---NA---					Membrane bound Extracellular (Secreted)
contig01949	---NA---					Membrane bound Extracellular (Secreted)
contig01951	---NA---					Membrane bound Extracellular (Secreted)
contig01968	---NA---			EC:3.4.23	Acting on peptide bonds (peptidases)	Extracellular (Secreted)
contig01975	---NA---					Membrane bound Extracellular (Secreted)
contig01981	---NA---					Membrane bound Extracellular (Secreted)
contig01984	---NA---					Membrane bound Extracellular (Secreted)
contig01995	---NA---					Membrane bound Extracellular (Secreted)
contig01999	---NA---					Membrane bound Extracellular (Secreted)	Y	Y
contig02001	---NA---					Membrane bound Extracellular (Secreted)	Y
contig02004	---NA---					Plasma Membrane
contig02020	---NA---					Membrane bound Extracellular (Secreted)
contig02037	---NA---					Membrane bound Extracellular (Secreted)
contig02039	---NA---					Membrane bound Extracellular (Secreted)
contig02054	---NA---					Membrane bound Extracellular (Secreted)
contig02059	---NA---					Membrane bound Extracellular (Secreted)	Y
contig02067	---NA---					Membrane bound Extracellular (Secreted)
contig02076	---NA---					Plasma Membrane
contig02078	---NA---					Membrane bound Extracellular (Secreted)
contig02079	---NA---					Membrane bound Extracellular (Secreted)
contig02085	---NA---					Membrane bound Extracellular (Secreted)
contig02095	---NA---					Membrane bound Extracellular (Secreted)
contig02096	---NA---					Membrane bound Extracellular (Secreted)
contig02097	---NA---					Extracellular (Secreted)
contig02100	---NA---					Membrane bound Extracellular (Secreted)	Y
contig02103	---NA---					Membrane bound Extracellular (Secreted)
contig02104	---NA---					Membrane bound Extracellular (Secreted)	Y
contig02109	---NA---					Extracellular (Secreted)
contig02112	---NA---					Extracellular (Secreted)	Y	Y
contig02115	---NA---					Membrane bound Extracellular (Secreted)		Y
contig02116	---NA---					Membrane bound Extracellular (Secreted)		Y
contig02117	---NA---					Membrane bound Extracellular (Secreted)
contig02122	---NA---					Extracellular (Secreted)
contig02123	---NA---					Membrane bound Extracellular (Secreted)
contig02124	---NA---					Extracellular (Secreted)
contig02126	---NA---					Extracellular (Secreted)
contig02129	---NA---					Membrane bound Extracellular (Secreted)
contig02142	---NA---					Extracellular (Secreted)
contig02143	---NA---					Extracellular (Secreted)
contig02146	---NA---					Plasma Membrane
contig02151	---NA---					Membrane bound Extracellular (Secreted)	Y
contig02152	---NA---					Membrane bound Extracellular (Secreted)	Y
contig02153	---NA---					Membrane bound Extracellular (Secreted)
contig02158	---NA---					Membrane bound Extracellular (Secreted)		Y
contig02161	---NA---					Membrane bound Extracellular (Secreted)
contig02163	---NA---					Membrane bound Extracellular (Secreted)		Y
contig02166	---NA---					Membrane bound Extracellular (Secreted)
contig02168	---NA---					Membrane bound Extracellular (Secreted)
contig02178	---NA---					Membrane bound Extracellular (Secreted)
contig02180	---NA---					Extracellular (Secreted)
contig02181	---NA---					Membrane bound Extracellular (Secreted)
contig02183	---NA---					Plasma Membrane
contig02185	---NA---					Extracellular (Secreted)
contig02188	---NA---					Plasma Membrane
contig02192	---NA---					Extracellular (Secreted)	Y
contig02193	---NA---					Membrane bound Extracellular (Secreted)	Y
contig02194	---NA---					Membrane bound Extracellular (Secreted)		Y
contig02198	---NA---					Plasma Membrane
contig01731	pacifastin inhibitor lcmii with vwf domain					Membrane bound Extracellular (Secreted)		Y
contig01020	peritrophic matrix 9 precursor	F:GO:0008061; P:GO:0006030; C:GO:0005576	F:chitin binding; P:chitin metabolic process; C:extracellular region			Membrane bound Extracellular (Secreted)		Y
contig01314	PREDICTED: transferrin-like					Membrane bound Extracellular (Secreted)		Y
contig01098	PREDICTED: trypsin-1-like	F:GO:0016787	F:hydrolase activity	EC:3.4.21	Acting on peptide bonds (peptidases)	Extracellular (Secreted)
contig00019	PREDICTED: uncharacterized protein LOC105182425					Membrane bound Extracellular (Secreted)
contig01093	PREDICTED: uncharacterized protein LOC107225917					Membrane bound Extracellular (Secreted)
contig01712	retrovirus-related gag-pol poly					Membrane bound Extracellular (Secreted)
contig00521	Rho GTPase-activating 11A	P:GO:0007165	P:signal transduction			Extracellular (Secreted)
contig01798	secretory phospholipase A2 receptor-like					Membrane bound Extracellular (Secreted)
contig01007	serine protease	F:GO:0016787	F:hydrolase activity	EC:3.4.21	Acting on peptide bonds (peptidases)	Extracellular (Secreted)
contig01572	serine protease inhibitor 2	F:GO:0004867; P:GO:0006508; P:GO:0010951; F:GO:0008233	F:serine-type endopeptidase inhibitor activity; P:proteolysis; P:negative regulation of endopeptidase activity; F:peptidase activity			Membrane bound Extracellular (Secreted)		Y
contig01849	serpin B3-like					Membrane bound Extracellular (Secreted)
contig00783	serpin family	C:GO:0005615; P:GO:0006508; F:GO:0008233	C:extracellular space; P:proteolysis; F:peptidase activity			Membrane bound Extracellular (Secreted)
contig01903	tectonin beta-propeller repeat-containing isoform X1	C:GO:0016021; F:GO:0030246	C:integral component of membrane; F:carbohydrate binding			Membrane bound Extracellular (Secreted)
contig00537	tigger transposable element-derived 6-like					Extracellular (Secreted)
contig00786	TRY1_ANOGA ame: Full=Trypsin-1 ame: Full=Antryp1 Flags: Precursor	F:GO:0008233	F:peptidase activity	EC:3.4.21	Acting on peptide bonds (peptidases)	Extracellular (Secreted)
contig00848	trypsin 5G1	F:GO:0008233	F:peptidase activity	EC:3.4.21	Acting on peptide bonds (peptidases)	Membrane bound Extracellular (Secreted)
contig00380	trypsin 7	P:GO:0006508; F:GO:0008236; F:GO:0004252; F:GO:0008233; F:GO:0016787	P:proteolysis; F:serine-type peptidase activity; F:serine-type endopeptidase activity; F:peptidase activity; F:hydrolase activity	EC:3.4.21	Acting on peptide bonds (peptidases)	Membrane bound Extracellular (Secreted)
contig00860	trypsin eta			EC:3.4.21	Acting on peptide bonds (peptidases)	Membrane bound Extracellular (Secreted)
contig01335	uncharacterized protein Dpse_GA11598	F:GO:0008233	F:peptidase activity	EC:3.4.21	Acting on peptide bonds (peptidases)	Extracellular (Secreted)
contig01042	uncharacterized protein LOC110058884					Extracellular (Secreted)
contig00811	Von Willebrand factor type A (vWA) domain containing					Membrane bound Extracellular (Secreted)
contig01891	Zinc finger MYM-type	F:GO:0003676; F:GO:0046983	F:nucleic acid binding; F:protein dimerization activity			Membrane bound Extracellular (Secreted)
contig01852	Zinc finger MYM-type 1					Membrane bound Extracellular (Secreted)
