# Supplementary material for: Positive selection and comparative molecular evolution of reproductive proteins from New Zealand tree weta (Orthoptera, Hemideina)
Source: PLoS One. 2017 Nov 13;12(11):e0188147. doi: 10.1371/journal.pone.0188147 (PMC5683631; doi:10.1371/journal.pone.0188147)
Supplement: S5 Table — a Yates correction is applied to G tests. (XLSX) [file pone.0188147.s005.xlsx]

## Sheet: Sheet1
Gene	Species	Synonymous Polymorphisms	Replacement Polymorphisms	Synonymous fixed differences	Replacement fixed differences	Ga	P
Tkinase	Wgn - Akl	6	3	0	0	---	---
	Akl - Tre	5	3	1	0	---	---
	Wgn - Tre	5	3	1	0	---	---
Sflag	Wgn - Akl	4	2	0	0	---	---
	Akl - Tre	2	0	1	1	---	---
	Wgn - Tre	3	2	0	1	---	---
Protease	Wgn - Akl	11	16	7	8	0.002	0.96273
	Akl - Tre	8	11	7	7	0.009	0.92313
	Wgn - Tre	3	5	0	1	---	---
Unk2	Wgn - Akl	3	7	1	5	0.371	0.54262
	Akl - Tre	6	9	2	7	0.828	0.36296
	Wgn - Tre	3	6	3	5	0.032	0.85764
Efdelta	Wgn - Akl	0	1	2	0	---	---
	Akl - Tre	0	1	2	0	---	---
	Wgn - Tre	0	0	0	0	---	---
Acp4	Wgn - Akl	3	1	0	0	---	---
	Akl - Tre	2	1	0	0	---	---
	Wgn - Tre	2	1	0	0	---	---
Acp5	Wgn - Akl	8	0	0	0	---	---
	Akl - Tre	5	0	0	0	---	---
	Wgn - Tre	3	0	0	0	---	---
Acp3	Wgn - Akl	4	10	0	1	---	---
	Akl - Tre	0	3	4	5	---	---
	Wgn - Tre	4	8	0	0	---	---
