# Supplementary material for: Positive selection and comparative molecular evolution of reproductive proteins from New Zealand tree weta (Orthoptera, Hemideina)
Source: PLoS One. 2017 Nov 13;12(11):e0188147. doi: 10.1371/journal.pone.0188147 (PMC5683631; doi:10.1371/journal.pone.0188147)
Supplement: S6 Table — Parameters in brackets are not free, and therefore are not counted when considering difference in the number of parameters for nested model comparisons. (XLSX) [file pone.0188147.s006.xlsx]

## Sheet: Sheet1
Gene	Model	ℓ	dN/dS	Estimates of parameters
Acp3	M0	-509.405	1.11177	ω = 1.11177
	M1a	-507.921	0.6152	p0 = 0.38482	(p1 = 1.61518 )
	M2a	-504.095	1.1404	p0 = 0.70299	p1 = 0.23225	(p2 = 0.06476 )	ω2 = 8.00932
	M3	-504.094	1.1412	p0 = 0.89526	p1 = 0.04570	(p2 = 0.05904 )	ω0 = 0.61134	ω1 = 2.27165	ω2 = 8.30151
	M7	-507.925	0.6	p = 0.00762	q = 0.00500
	M8	-504.095	1.1406	p0 = 0.93392	(p1 = 0.06608 )	p = 5.33277	q = 2.76967	ω = 7.94223
	M8a	-507.921	0.6152	p0 = 0.38482	(p1 = 0.61518 )	p = 0.005	q = 2.10826	ω = 1.0000
Protease	M0	-1011.66	0.5111	ω = 0.51112
	M1a	-1006.98	0.4766	p0 = 0.52342	(p1 = 0.47658 )
	M2a	-1006.33	0.6013	p0 = 0.52955	p1 = 0.40717	(p2 = 0.06328 )	ω2 = 3.06820
	M3	-1006.38	0.6031	p0 = 0.08992	p1 = 0.50774	(p2 = 0.40235 )	ω0 = 0.00000	ω1 = 0.00000	ω2 = 1.49905
	M7	-1007.01	0.5	p = 0.00517	q = 0.00522
	M8	-1006.38	0.6031	p0 = 0.59765	(p1 = 0.40235 )	p = 0.00500	q = 1.52784	ω = 1.49904
	M8a	-1006.98	0.4766	p0 = 0.52342	(p1 = 0.47658 )	p = 0.00500	q = 2.29490	ω = 1.00000
Unk2	M0	-759.092	0.72356	ω = 0.72356
	M1a	-758.565	0.7166	p0 = 0.31148	(p1 =0.68852 )
	M2a	-758.479	0.7577	p0 = 0.74510	p1 = 0.00000	(p2 = 0.25490 )	ω2 = 1.71214
	M3	-758.479	0.7577	p0 = 0.74509	p1 = 0.011558	(p2 = 0.13933 )	ω0 = 0.43115	ω1 = 1.71212	ω2 = 1.71212
	M7	-758.57	0.7214	p = 0.04494	q = 0.01619
	M8	-758.481	0.7577	p0 = 00.74687	(p1 = 0.25313)	p =75.69056	q = 99.00000	ω = 1.71512
	M8a	-758.565	0.7172	p0 = 0.31022	(p1 = 0.68978 )	p = 9.64323	q = 99.0000	ω = 1.00000
