# Supplementary material for: Positive selection and comparative molecular evolution of reproductive proteins from New Zealand tree weta (Orthoptera, Hemideina)
Source: PLoS One. 2017 Nov 13;12(11):e0188147. doi: 10.1371/journal.pone.0188147 (PMC5683631; doi:10.1371/journal.pone.0188147)
Supplement: S7 Table — a Amino acid site in the original alignment, including gaps; BEB, Bayes Empirical Bayes posterior probability; NEB, Naïve Empirical Bayes; **Probability > 99%. (XLSX) [file pone.0188147.s007.xlsx]

## Sheet: Sheet1
Gene	Sitea	Amino Acids	ω M3	NEB	ω M8	BEB
Protease	2	K, E	1.499	1.000**
	6	H, R	1.499	1.000**
	7	T, S	1.499	1.000**
	9	L, V	1.499	1.000**
	10	L, V	1.499	1.000**
	12	V, A	1.499	1.000**
	17	R, W	1.499	1.000**
	28	K, T	1.499	1.000**
	30	K, Q	1.499	1.000**
	39	P, A	1.499	1.000**
	40	D, G	1.499	1.000**
	42	L, G	1.499	1.000**	2.044	0.619
	44	D, G	1.499	1.000**
	51	V, F	1.499	1.000**
	56	V, I	1.499	1.000**
	62	K, Q	1.499	1.000**
	66	N, S	1.499	1.000**
	90	R, L	1.499	1.000**
	96	P, T	1.499	1.000**
	97	N, I, F	1.499	1.000**	1.919	0.584
	98	Y, L	1.499	1.000**	2.033	0.615
	101	I, H, Q	1.499	1.000**	3.135	0.924
	102	G, F	1.499	1.000**	1.904	0.581
	106	V, L	1.499	1.000**
	107	K, E	1.499	1.000**
	123	P, T	1.499	1.000**
	125	L, R	1.499	1.000**	2.698	0.781
	126	T, D	1.499	1.000**	1.921	0.587
	127	H, Y	1.499	1.000**	1.693	0.529
	128	R, Q	1.499	1.000**
	129	D, N	1.499	1.000**
	130	T, S	1.499	1.000**
	133	L, I	1.499	1.000**
Unk2	25	K, Q	0.972	0.517
	37	I, M	1.305	0.783
	41	S, V	1.334	0.807
	46	D, G	1.255	0.743
	58	P, A	0.965	0.511
	82	Q, L, P	1.389	0.851	2.05	0.596
	91	Q, H	0.998	0.538
	103	Q, R	0.983	0.525
	107	V, I	1.344	0.815	1.669	0.5
	108	D, A, V	1.506	0.955	2.221	0.683
	109	G, C, R	0.956	0.504
Acp3	40	M, I, T	7.093	0.926	5.705	0.888
	47	L, I, M	3.845	0.556	3.629	0.572
	64	K, V	3.831	0.553	3.619	0.57
	72	Y, G, N, D	8.242	1.000**	6.366	0.996**
	78	S, A, T	5.098	0.694	4.4	0.683
