# Supplementary material for: Positive selection and comparative molecular evolution of reproductive proteins from New Zealand tree weta (Orthoptera, Hemideina)
Source: PLoS One. 2017 Nov 13;12(11):e0188147. doi: 10.1371/journal.pone.0188147 (PMC5683631; doi:10.1371/journal.pone.0188147)
Supplement: S1 File — (FASTA) [file pone.0188147.s010.fasta]

>Deinacrida_fallai_WT58_COI
CTACCCGGATTCGGTATAATCTCCCATATTGTCAGCCAAGAAAGCGGAAAAAAGGAAGCTTTTGGAACCTTAGGAATAATTTATGCAATACTAGCTATTGGCTTATTAGGATTTGTAGTATGAGCACATCATATATTCACAGTCGGCATAGATGTCGATACCCGAGCATATTTTACCTCAGCAACTATAATCATCGCTGTACCAACGGGGATTAAAATTTTTAGTTGATTAGCAACCCTTCATGGAGCCCAACTAAATTATAGTCCCGCCTTACTATGAGCCCTTGGATTTATTTTCCTATTTACAATTGGAGGCTTAACCGGAGTAGTATTAGCAAATTCATCACTCGACATTATTCTCCACGATACTTATTATGTAGTAGCTCATTTCCACTACGTATTATCTATAGGAGCAGTATTTGCCATTATAGCAGGGCTCATTCAATGATACCCATTATTTACAGGTTTATCCCTTAACCCCCAATGATTAAAAATCCAATTCACTATCATATTTCTAGGAGTAAATTTAACTTTCTTCCCACAACACTTTCTAGGATTAGCTGGAATACCCCGTCGTTATTCTGATTATCCAGACGTCTACACATCATGAAATGTAATTTCTAGTCTCGGCTCCCTAATCTCTTTTATTGGTATTTTATTATTAATTTTCATT
>Deinacrida_fallai_WT58_Protease
GTTGAGATGATCAGACATACTGTGTTAGTGTTAGTGTTCTTAAATATTAGGACAGTGCTACATTGTCTATCAGAAAACAGAACAAACAAATGGGTGGGCCACTACTGCCGCCTGCCGGATGAACTAAATGACCTCGGAAGATGTCGTCATTTTTCTGACTGTCAAATTGCCAAGTGTGGTTACAAGCACGGTGTAAGTTTAAACGGCTGTGAAGGGGGCTTAGTCTGCTGTGACGAGAGGAAGAGGCTGAGTGAATTAGCTTGCAGCCGATATGAAGATTACAACCCTTTTTATCGAGTTATAGGTGGAACTGAAGTAAAAGACCCTCATATGTATGGTTACATGGCGGCCTTGGGATTTGAAAGGCCATCCCTCACCCACCGGGATACATTAGACCTCCACTGGCTGTGTGGAGGTGTCCTT
>Deinacrida_fallai_WT58_Tkinase 
TTAGCAGATGTGTGGTCTCTTGGCATTATCCTTTTTATAATGCTGAACGCTTCAATGCCATTTGATGATTCGAACCTGAGAAAACTCCTGAAAGACCAAATGTCGAGAAATTGGGTTTTCCGTTCACGCGTTCGAGACACGGTGTCTGCAGTTGCCAAGTCCATAGTTCGACACATTCTAGAACCTGACATTACTCTGCGTCTTACTCTGGAGAGAGTACTGGGACACGAATGGGTTAGAACGCGCAAGGAGAAGAGTTCGTCACTAGTTGGACGTCTTGTTCACTCTGCACCTCCTATTCAACTCCAGCAACCAGTGCCAAACAATACGACTCGGAACGCTAATGCCAGTACCTTCCGCGATTCCTCAGAAAATTCCTCAAACACCACAAATATATCCGAAAATCTTCCTCTTACGGCGCACAATGCTGACCGTCAG
>Deinacrida_fallai_WT58_Sflag
ATTATATTGGATATGCAACCATCTCTTTTTGGTATCCACATGAGAGACGGAATATTGTTGGCAAAATTACTTCACAGTTACGATATAATTACTGTAGAGCAAATGCAAACAATTCTTCCATCAAGAGAACCAAATGTATGTTACGGTAATTTACTCCGAATTAAGCAATGGATGCATTATACTGGGGTAGACTGTTCTGATTCTGTTATGAAAGAGATATCCGAAGGAAAAGGAAGCATTGCTATTAGATTACTGTACCAATTATTTCTCTCTCTAGAAAGTAAAGATCACATCGAATTTTATATCAGTAAGACCAATCCGGAAAAATTACGC
>Deinacrida_fallai_WT58_Efdelta
TCAGATTCAGAGGAAGAAAGTGATGCAGCTAAGATGGTAAAGGAAGAACGATTAGCTGCTTACGCTGCCAAGAAAGCTAAAAAACCTGTACTTATTGCAAAGTCCAACATCATCTTGGATGTGAAACCATGGGATGATGAGACTGATATGAAGGCTATGGAAGTAGCTGTTCGTACTGTTAAAACAGATGGTCTTTTATGGGGTGCCTCTAAGCTTGTTCCATTGGCTTATGGTATCCATAAACTCCAGATTTCCAGTGTTGTTGAAGATGACAAAGTTTCTGTTGATTGGTTGCAAGAAAAATTGGAAGAGATTGAAGACTATGTTCAGAGTGTAGATATTGCAGCATTCAACAAGGTGTAA
>Deinacrida_fallai_WT58_Acp5
ATGAGTGAATCCGAAGTAGCGAATTTGGCACCAGGACCGATACCTGGAGTGAATTACCCCATTCAAGTCATGTACTGTGGTAATTGTTCTCTACCTATCGAATATTGTGAATATTATCCGGAATATGAAAAATGCAAGACTTGGTTGGAACGTAACATGCCGACAGAATTTGAAAGAGTAATGAAATTGGGAGATAAAGAAGAAGGCGGAGATGGTGGTGGAGGAGAGGAAGAAAAGAAGCGACAGAAGAGAGGTGGTAAAGGAATAATGAAGGCAAAGAAGAAAGAAGATGGACCTAAGCAAGTTTGTGTCTCTAGGGCTCCGAGAGGAAAGAAAAAGTCGGTCACTGTTGTAACAGGGCTCAGTACCTTTGATATTGATTTGAAAGTTGCTGCAAAGTTCTTTGGAACGAAATTTGCTTGTGGCTCTTCTGTTACAGGAGATGATGAGATTGTTATA
>Deinacrida_fallai_WT58_Acp4
AGGAGTATGGTCAGCAAGACTGTTCGAAGACCTGATGGGAGTGTGGAACATCATCGCACAGTGAAAGACAATGAAGGAAATGAGGAAACAACTGTAACACGGCAAATTGGAGAACAAAGTTATTCCCTAACAACTCGTATCAAAGCCAATGGAGAGCAGGAATGCATCAAGAATTTTGTGAATGTAGACGAAGAGAAGATACAAGAATTTGAGAAGATGTGGGGAAGTAAATTATAA
>Deinacrida_fallai_WT58_Acp3
CTCGCTATTATAAATTCGAAGGAGGAGGCGATGTGCCTGCTGGAGCTCTTCGCTGTCAACCTGGATATCCACCACAATGATATTTCAAATGATTATGGATTATTAGGTGCTCATGTTATGAAAACAGATGGACAATTTTTAACAGTTAAAGGTGAACCACTGAAAGAATCCGGATATGCGAATTGGGCCAAAGGTGAACCAAACAACTTTTCTTATGATGAGGACTGTCTCTCTTTAAGAAGAAATGGACAATTGAAT
>Deinacrida_fallai_WT58_Unk2
AGGATCCCAATTCAGGTAACATCAGATGACGAAAAACAATGTGAGAGGAGAAAAATTACAAAGAGTTGGAGGAAGAGTGCTGAATTGAATGAATGTGAAGAAGTCGGAATTAAAATTAAATCTGACACCACACAAGATTTGGGAATTAAAAAGGAAATGAAAATTAGGATTCCTGATACTGAAACACCTTTCTGCAGTCCAACACGAGGAGGAGAGTCTGAGATGAATGTCACTCGTGATGCTCAGAGTAAGGA---------ATCTTCACAGGAAAGAGTTTGTATTGCAGTGGATGCAGGATTACAGGTTACCACTGAAGACGGAGTTTTTAAGAAG------ATATATGAAAGTAGTAACAAAAAGGAA
>Deinacrida_mahoenui_WT57_COI
CTCCCCGGATTCGGTATAATCTCTCATATTGTCAGCCAAGAAAGAGGGAAAAAGGAAGCTTTTGGAACCTTAGGAATAATCTATGCAATACTAGCTATTGGCTTATTAGGATTTGTAGTGTGAGCACATCATATATTCACAGTCGGCATAGATGTCGATACCCGAGCATATTTTACCTCAGCAACTATAATCATCGCTGTACCAACGGGGATTAAAATTTTTAGTTGATTAGCAACACTTCATGGAGCCCAACTAAATTATAGTCCCGCCTTACTATGAGCCCTTGGATTTATTTTCCTGTTTACAATTGGGGGTTTGACCGGAGTAGTACTAGCAAATTCATCACTCGACATTATTCTCCATGATACCTATTATGTAGTAGCTCATTTCCACTACGTATTATCAATAGGGGCAGTATTTGCTATTATAGCAGGACTTATTCAATGATACCCATTATTTACAGGTCTATCCCTTAATCCCCAATGATTAAAAATCCAATTCACTATCATATTTCTAGGAGTAAATTTAACTTTCTTCCCCCAACACTTTCTAGGATTAGCTGGAATACCCCGTCGTTATTCTGATTATCCAGACGTCTACACATCCTGAAATGTAATTTCTAGCCTCGGCTCCCTAATCTCTTTTATTGGTATTTTATTATTAATTTTCATT
